# Supplementary material for: A receptor for the complement regulator factor H increases transmission of trypanosomes to tsetse flies
Source: Nat Commun. 2020 Mar 12;11:1326. doi: 10.1038/s41467-020-15125-y (PMC7067766; doi:10.1038/s41467-020-15125-y)
Supplement: Supplementary file 6 — Source Data [file 41467_2020_15125_MOESM6_ESM.xlsx]

## Sheet: Fig. 1a
														Raw mass spectrometry data from excision of protein band in red box
														Header	--------------------------------------------------------
												Box = region shown		Search title	Jack Sunter sample B1
														Timestamp	2013-09-06T13:06:11Z
												Marker = 68 / 56 / 54 / 43 / 36 / 29 / 14 kDa		User	bthomas
														Email
												Excised for mass spectrometry		Report URI	https://mascot.molbiol.ox.ac.uk/cgi/master_results.pl?file=../data/20130906/F136868.dat
														Peak list data path	C130904_012.mgf
														Peak list format	Mascot generic
														Search type	MIS
														Mascot version	2.4.1
														Database	UniProt_SwissProt
														Fasta file	uniprot_sprot.v2013.07.26.fasta
														Total sequences	540732
														Total residues	192091492
														Sequences after taxonomy filter	540732
														Number of queries	7188
														Fixed modifications	--------------------------------------------------------
														Identifier	Name	Delta	Neutral loss
														1	Carbamidomethyl (C)	57.0215
														Variable modifications	--------------------------------------------------------
														Identifier	Name	Delta	Neutral loss(es)
														1	Oxidation (M)	15.9949	0	63.9983
														Search Parameters	--------------------------------------------------------
														Taxonomy filter	All entries
														Enzyme	Trypsin
														Maximum Missed Cleavages	2
														Fixed modifications	Carbamidomethyl (C)
														Quantitation method	None
														Variable modifications	Oxidation (M)
														Peptide Mass Tolerance	20
														Peptide Mass Tolerance Units	ppm
														Fragment Mass Tolerance	0.02
														Fragment Mass Tolerance Units	Da
														Mass values	Monoisotopic
														Instrument type	ESI-QUAD-TOF
														Isotope error mode	0
														Format parameters	--------------------------------------------------------
														Significance threshold	0.05
														Max. number of hits	0
														Use MudPIT protein scoring	1
														Ions score cut-off	0
														Include same-set proteins	0
														Include sub-set proteins	1
														Include unassigned	0
														Require bold red	0
														Use homology threshold	1
														Group protein families	1
														Protein hits	--------------------------------------------------------
														prot_hit_num	prot_family_member	prot_acc	prot_desc	prot_score	prot_mass	prot_matches	prot_matches_sig	prot_sequences	prot_sequences_sig	pep_query	pep_rank	pep_isbold	pep_isunique	pep_exp_mz	pep_exp_mr	pep_exp_z	pep_calc_mr	pep_delta	pep_miss	pep_score	pep_expect	pep_res_before	pep_seq	pep_res_after	pep_var_mod	pep_var_mod_pos	pep_summed_mod_pos	pep_scan_title
														1	1	Q28085	RecName: Full=Complement factor H; AltName: Full=H factor 1; Flags: Precursor;	3466	144958	221	168	114	87	22	1	1	1	402.235	802.455	2	802.456	-0.0008	0	29	0.044	K	HHIQLR	W				C130904_012.4041.4041.2
														1	1	Q28085	RecName: Full=Complement factor H; AltName: Full=H factor 1; Flags: Precursor;	3466	144958	221	168	114	87	23	3	1	1	402.235	802.456	2	802.456	-0.0006	0	13.87	1.5	K	HHIQLR	W				C130904_012.3766.3766.2
														1	1	Q28085	RecName: Full=Complement factor H; AltName: Full=H factor 1; Flags: Precursor;	3466	144958	221	168	114	87	40	6	1	0	404.698	807.381	2	807.381	0	0	5.28	4.9	K	CRPGYR	T				C130904_012.3656.3656.2
														1	1	Q28085	RecName: Full=Complement factor H; AltName: Full=H factor 1; Flags: Precursor;	3466	144958	221	168	114	87	54	1	1	1	406.183	810.352	2	810.351	0.0009	0	12.79	0.66	K	YQSEER	A				C130904_012.3664.3664.2
														1	1	Q28085	RecName: Full=Complement factor H; AltName: Full=H factor 1; Flags: Precursor;	3466	144958	221	168	114	87	56	1	1	1	406.207	810.399	2	810.398	0.0003	0	13.61	0.27	R	EIHEQR	L				C130904_012.3300.3300.2
														1	1	Q28085	RecName: Full=Complement factor H; AltName: Full=H factor 1; Flags: Precursor;	3466	144958	221	168	114	87	64	1	1	1	407.193	812.371	2	812.374	-0.0026	0	18.26	0.093	K	ITYECK	K				C130904_012.4867.4867.2
														1	1	Q28085	RecName: Full=Complement factor H; AltName: Full=H factor 1; Flags: Precursor;	3466	144958	221	168	114	87	181	1	1	1	421.185	840.355	2	840.355	-0.0003	0	10.13	0.11	K	FSCSQGR	I				C130904_012.3864.3864.2
														1	1	Q28085	RecName: Full=Complement factor H; AltName: Full=H factor 1; Flags: Precursor;	3466	144958	221	168	114	87	298	1	1	1	429.211	856.407	2	856.408	-0.0014	1	24.49	0.22	R	EKDFYR	S				C130904_012.4866.4866.2
														1	1	Q28085	RecName: Full=Complement factor H; AltName: Full=H factor 1; Flags: Precursor;	3466	144958	221	168	114	87	335	1	1	1	432.715	863.415	2	863.418	-0.0022	0	19.33	0.068	R	LYYSYR	G				C130904_012.7734.7734.2
														1	1	Q28085	RecName: Full=Complement factor H; AltName: Full=H factor 1; Flags: Precursor;	3466	144958	221	168	114	87	336	1	1	1	432.716	863.417	2	863.418	-0.0007	0	17.76	0.025	R	LYYSYR	G				C130904_012.8061.8061.2
														1	1	Q28085	RecName: Full=Complement factor H; AltName: Full=H factor 1; Flags: Precursor;	3466	144958	221	168	114	87	337	1	1	1	432.716	863.417	2	863.418	-0.0005	0	23.03	0.0075	R	LYYSYR	G				C130904_012.7451.7451.2
														1	1	Q28085	RecName: Full=Complement factor H; AltName: Full=H factor 1; Flags: Precursor;	3466	144958	221	168	114	87	338	1	1	1	432.717	863.419	2	863.418	0.0012	0	15.48	0.048	R	LYYSYR	G				C130904_012.7202.7202.2
														1	1	Q28085	RecName: Full=Complement factor H; AltName: Full=H factor 1; Flags: Precursor;	3466	144958	221	168	114	87	344	1	1	1	433.226	864.438	2	864.434	0.004	0	63.96	4.7e-05	R	SGEQVAFK	C				C130904_012.5514.5514.2
														1	1	Q28085	RecName: Full=Complement factor H; AltName: Full=H factor 1; Flags: Precursor;	3466	144958	221	168	114	87	345	1	1	1	433.231	864.447	2	864.449	-0.002	0	23.16	0.022	K	GFFPEIR	G				C130904_012.9613.9613.2
														1	1	Q28085	RecName: Full=Complement factor H; AltName: Full=H factor 1; Flags: Precursor;	3466	144958	221	168	114	87	346	1	1	1	433.231	864.447	2	864.449	-0.0018	0	23.51	0.02	K	GFFPEIR	G				C130904_012.9837.9837.2
														1	1	Q28085	RecName: Full=Complement factor H; AltName: Full=H factor 1; Flags: Precursor;	3466	144958	221	168	114	87	347	1	1	1	433.232	864.449	2	864.449	-0.0002	0	23.85	0.025	K	GFFPEIR	G				C130904_012.10142.10142.2
														1	1	Q28085	RecName: Full=Complement factor H; AltName: Full=H factor 1; Flags: Precursor;	3466	144958	221	168	114	87	356	1	1	1	434.7	867.386	2	867.388	-0.0017	0	46.25	0.0028	K	SDGTWFR	L				C130904_012.8123.8123.2
														1	1	Q28085	RecName: Full=Complement factor H; AltName: Full=H factor 1; Flags: Precursor;	3466	144958	221	168	114	87	357	1	1	1	434.7	867.386	2	867.388	-0.0014	0	27.49	0.03	K	SDGTWFR	L				C130904_012.7831.7831.2
														1	1	Q28085	RecName: Full=Complement factor H; AltName: Full=H factor 1; Flags: Precursor;	3466	144958	221	168	114	87	358	1	1	1	434.7	867.386	2	867.388	-0.0012	0	23.37	0.051	K	SDGTWFR	L				C130904_012.6940.6940.2
														1	1	Q28085	RecName: Full=Complement factor H; AltName: Full=H factor 1; Flags: Precursor;	3466	144958	221	168	114	87	424	1	1	1	441.193	880.371	2	880.371	-0.0001	0	26.39	0.0052	R	GTDATCTR	D				C130904_012.3240.3240.2
														1	1	Q28085	RecName: Full=Complement factor H; AltName: Full=H factor 1; Flags: Precursor;	3466	144958	221	168	114	87	669	1	1	1	463.247	924.48	2	924.482	-0.0016	0	20.52	0.028	R	DGWVPVPR	C				C130904_012.9240.9240.2
														1	1	Q28085	RecName: Full=Complement factor H; AltName: Full=H factor 1; Flags: Precursor;	3466	144958	221	168	114	87	670	1	1	1	463.248	924.481	2	924.482	-0.0003	0	17.65	0.047	R	DGWVPVPR	C				C130904_012.8682.8682.2
														1	1	Q28085	RecName: Full=Complement factor H; AltName: Full=H factor 1; Flags: Precursor;	3466	144958	221	168	114	87	712	1	1	1	466.283	930.551	2	930.551	-0.0006	1	14.5	0.1	R	KHHIQLR	W				C130904_012.3753.3753.2
														1	1	Q28085	RecName: Full=Complement factor H; AltName: Full=H factor 1; Flags: Precursor;	3466	144958	221	168	114	87	761	1	1	1	471.242	940.469	2	940.469	0.0005	1	17.71	0.061	K	ITYECKK	G				C130904_012.4202.4202.2
														1	1	Q28085	RecName: Full=Complement factor H; AltName: Full=H factor 1; Flags: Precursor;	3466	144958	221	168	114	87	779	1	1	1	473.748	945.482	2	945.481	0.0004	1	25.26	0.054	R	GNKNVVCR	N				C130904_012.3569.3569.2
														1	1	Q28085	RecName: Full=Complement factor H; AltName: Full=H factor 1; Flags: Precursor;	3466	144958	221	168	114	87	787	1	1	1	474.269	946.523	2	946.524	-0.0003	1	39.88	0.0019	R	EGKVVYPR	C				C130904_012.4847.4847.2
														1	1	Q28085	RecName: Full=Complement factor H; AltName: Full=H factor 1; Flags: Precursor;	3466	144958	221	168	114	87	813	1	1	1	476.746	951.477	2	951.477	-0.0007	1	12.62	0.065	K	ATYKANER	V				C130904_012.3593.3593.2
														1	1	Q28085	RecName: Full=Complement factor H; AltName: Full=H factor 1; Flags: Precursor;	3466	144958	221	168	114	87	877	1	1	1	482.258	962.501	2	962.501	0.0004	1	15.13	0.038	R	FLMKGSHK	I	Oxidation (M)	0.00100000.0		C130904_012.3500.3500.2
														1	1	Q28085	RecName: Full=Complement factor H; AltName: Full=H factor 1; Flags: Precursor;	3466	144958	221	168	114	87	886	1	1	1	482.705	963.396	2	963.397	-0.0006	0	13.34	0.056	K	VDCNEEAK	I				C130904_012.3450.3450.2
														1	1	Q28085	RecName: Full=Complement factor H; AltName: Full=H factor 1; Flags: Precursor;	3466	144958	221	168	114	87	894	1	1	1	483.255	964.496	2	964.498	-0.0015	0	13.85	0.86	K	YLQGETVR	V				C130904_012.6709.6709.2
														1	1	Q28085	RecName: Full=Complement factor H; AltName: Full=H factor 1; Flags: Precursor;	3466	144958	221	168	114	87	895	1	1	1	483.257	964.5	2	964.498	0.0019	0	26.99	0.12	K	YLQGETVR	V				C130904_012.5893.5893.2
														1	1	Q28085	RecName: Full=Complement factor H; AltName: Full=H factor 1; Flags: Precursor;	3466	144958	221	168	114	87	896	1	1	1	483.257	964.5	2	964.498	0.002	0	22.71	0.62	K	YLQGETVR	V				C130904_012.5609.5609.2
														1	1	Q28085	RecName: Full=Complement factor H; AltName: Full=H factor 1; Flags: Precursor;	3466	144958	221	168	114	87	897	1	1	1	483.259	964.504	2	964.498	0.0059	0	24	0.34	K	YLQGETVR	V				C130904_012.5636.5636.2
														1	1	Q28085	RecName: Full=Complement factor H; AltName: Full=H factor 1; Flags: Precursor;	3466	144958	221	168	114	87	907	1	1	1	484.257	966.499	2	966.5	-0.0002	1	20.6	0.13	R	REIHEQR	L				C130904_012.3279.3279.2
														1	1	Q28085	RecName: Full=Complement factor H; AltName: Full=H factor 1; Flags: Precursor;	3466	144958	221	168	114	87	980	1	1	1	491.265	980.516	2	980.519	-0.0027	0	32.17	0.003	K	WVSLHPSR	I				C130904_012.6261.6261.2
														1	1	Q28085	RecName: Full=Complement factor H; AltName: Full=H factor 1; Flags: Precursor;	3466	144958	221	168	114	87	981	1	1	1	491.269	980.523	2	980.519	0.0034	0	7.81	0.43	K	WVSLHPSR	I				C130904_012.5794.5794.2
														1	1	Q28085	RecName: Full=Complement factor H; AltName: Full=H factor 1; Flags: Precursor;	3466	144958	221	168	114	87	1057	1	1	1	497.279	992.543	2	992.544	-0.0019	1	30.84	0.0081	K	KGFFPEIR	G				C130904_012.8292.8292.2
														1	1	Q28085	RecName: Full=Complement factor H; AltName: Full=H factor 1; Flags: Precursor;	3466	144958	221	168	114	87	1058	1	1	1	497.279	992.544	2	992.544	-0.0005	1	34.03	0.0032	K	KGFFPEIR	G				C130904_012.8596.8596.2
														1	1	Q28085	RecName: Full=Complement factor H; AltName: Full=H factor 1; Flags: Precursor;	3466	144958	221	168	114	87	1229	1	1	1	511.258	1020.5	2	1020.51	-0.0052	0	30.24	0.0094	R	EAFTMIGPR	F				C130904_012.8743.8743.2
														1	1	Q28085	RecName: Full=Complement factor H; AltName: Full=H factor 1; Flags: Precursor;	3466	144958	221	168	114	87	1230	1	1	1	511.26	1020.51	2	1020.51	-0.0012	0	32.7	0.0014	R	EAFTMIGPR	F				C130904_012.8453.8453.2
														1	1	Q28085	RecName: Full=Complement factor H; AltName: Full=H factor 1; Flags: Precursor;	3466	144958	221	168	114	87	1251	1	1	1	513.747	1025.48	2	1025.48	0.0016	1	23.62	0.02	K	SKYQSEER	A				C130904_012.3663.3663.2
														1	1	Q28085	RecName: Full=Complement factor H; AltName: Full=H factor 1; Flags: Precursor;	3466	144958	221	168	114	87	1320	1	1	1	519.257	1036.5	2	1036.5	-0.0021	0	23.94	0.0086	R	EAFTMIGPR	F	Oxidation (M)	0.000010000.0		C130904_012.7131.7131.2
														1	1	Q28085	RecName: Full=Complement factor H; AltName: Full=H factor 1; Flags: Precursor;	3466	144958	221	168	114	87	1321	1	1	1	519.257	1036.5	2	1036.5	-0.0015	0	26.89	0.003	R	EAFTMIGPR	F	Oxidation (M)	0.000010000.0		C130904_012.7930.7930.2
														1	1	Q28085	RecName: Full=Complement factor H; AltName: Full=H factor 1; Flags: Precursor;	3466	144958	221	168	114	87	1322	1	1	1	519.257	1036.5	2	1036.5	-0.0015	0	25.74	0.0039	R	EAFTMIGPR	F	Oxidation (M)	0.000010000.0		C130904_012.7398.7398.2
														1	1	Q28085	RecName: Full=Complement factor H; AltName: Full=H factor 1; Flags: Precursor;	3466	144958	221	168	114	87	1323	1	1	1	519.259	1036.5	2	1036.5	0.0015	0	31.63	0.0024	R	EAFTMIGPR	F	Oxidation (M)	0.000010000.0		C130904_012.7675.7675.2
														1	1	Q28085	RecName: Full=Complement factor H; AltName: Full=H factor 1; Flags: Precursor;	3466	144958	221	168	114	87	1453	1	1	1	530.773	1059.53	2	1059.53	-0.0044	0	27.49	0.0036	K	GSTLFPPEGR	Q				C130904_012.7316.7316.2
														1	1	Q28085	RecName: Full=Complement factor H; AltName: Full=H factor 1; Flags: Precursor;	3466	144958	221	168	114	87	1454	1	1	1	530.774	1059.53	2	1059.53	-0.0013	0	24.58	0.0049	K	GSTLFPPEGR	Q				C130904_012.7840.7840.2
														1	1	Q28085	RecName: Full=Complement factor H; AltName: Full=H factor 1; Flags: Precursor;	3466	144958	221	168	114	87	1455	1	1	1	530.774	1059.53	2	1059.53	-0.0012	0	24.52	0.0095	K	GSTLFPPEGR	Q				C130904_012.7567.7567.2
														1	1	Q28085	RecName: Full=Complement factor H; AltName: Full=H factor 1; Flags: Precursor;	3466	144958	221	168	114	87	1664	1	1	1	548.282	1094.55	2	1094.55	-0.0018	1	27.47	0.014	R	VKSDGTWFR	L				C130904_012.6906.6906.2
														1	1	Q28085	RecName: Full=Complement factor H; AltName: Full=H factor 1; Flags: Precursor;	3466	144958	221	168	114	87	1665	1	1	1	548.282	1094.55	2	1094.55	-0.0015	1	26.34	0.0059	R	VKSDGTWFR	L				C130904_012.7157.7157.2
														1	1	Q28085	RecName: Full=Complement factor H; AltName: Full=H factor 1; Flags: Precursor;	3466	144958	221	168	114	87	1705	1	1	1	551.752	1101.49	2	1101.49	-0.0021	0	32.36	0.0037	R	CQAYYELR	G				C130904_012.9962.9962.2
														1	1	Q28085	RecName: Full=Complement factor H; AltName: Full=H factor 1; Flags: Precursor;	3466	144958	221	168	114	87	1707	1	1	1	551.753	1101.49	2	1101.49	0.0003	0	32.28	0.00094	R	CQAYYELR	G				C130904_012.7571.7571.2
														1	1	Q28085	RecName: Full=Complement factor H; AltName: Full=H factor 1; Flags: Precursor;	3466	144958	221	168	114	87	1783	1	1	1	557.79	1113.57	2	1113.57	-0.0022	1	27.77	0.011	K	DGRWQSIPR	C				C130904_012.6803.6803.2
														1	1	Q28085	RecName: Full=Complement factor H; AltName: Full=H factor 1; Flags: Precursor;	3466	144958	221	168	114	87	1784	1	1	1	557.79	1113.57	2	1113.57	-0.0017	1	20.58	0.031	K	DGRWQSIPR	C				C130904_012.7126.7126.2
														1	1	Q28085	RecName: Full=Complement factor H; AltName: Full=H factor 1; Flags: Precursor;	3466	144958	221	168	114	87	1884	1	1	1	567.264	1132.51	2	1132.51	-0.0017	0	4.2	0.4	K	IEYDHNTNK	S				C130904_012.4182.4182.2
														1	1	Q28085	RecName: Full=Complement factor H; AltName: Full=H factor 1; Flags: Precursor;	3466	144958	221	168	114	87	1910	1	1	1	569.27	1136.53	2	1136.53	-0.0033	0	13.94	0.21	K	SCDRPVFEK	A				C130904_012.5239.5239.2
														1	1	Q28085	RecName: Full=Complement factor H; AltName: Full=H factor 1; Flags: Precursor;	3466	144958	221	168	114	87	1990	1	1	1	576.318	1150.62	2	1150.62	-0.0015	1	29.1	0.0066	K	ETYKVGDVLK	F				C130904_012.7158.7158.2
														1	1	Q28085	RecName: Full=Complement factor H; AltName: Full=H factor 1; Flags: Precursor;	3466	144958	221	168	114	87	2039	1	1	1	579.753	1157.49	2	1157.49	-0.0017	0	33.63	0.0007	R	CAAGFEYGQR	G				C130904_012.6572.6572.2
														1	1	Q28085	RecName: Full=Complement factor H; AltName: Full=H factor 1; Flags: Precursor;	3466	144958	221	168	114	87	2095	1	1	1	584.287	1166.56	2	1166.56	-0.0022	0	33.29	0.00076	R	TLGSIVMMCR	G				C130904_012.9320.9320.2
														1	1	Q28085	RecName: Full=Complement factor H; AltName: Full=H factor 1; Flags: Precursor;	3466	144958	221	168	114	87	2182	1	1	1	592.284	1182.55	2	1182.56	-0.0017	0	32.2	0.00096	R	TLGSIVMMCR	G	Oxidation (M)	0.0000000100.0		C130904_012.8276.8276.2
														1	1	Q28085	RecName: Full=Complement factor H; AltName: Full=H factor 1; Flags: Precursor;	3466	144958	221	168	114	87	2183	1	1	1	592.286	1182.56	2	1182.56	0.0019	0	2.77	0.55	R	TLGSIVMMCR	G	Oxidation (M)	0.0000000100.0		C130904_012.8533.8533.2
														1	1	Q28085	RecName: Full=Complement factor H; AltName: Full=H factor 1; Flags: Precursor;	3466	144958	221	168	114	87	2254	1	1	1	598.293	1194.57	2	1194.57	0.0002	0	29.43	0.0053	K	CKPGYVTADGK	T				C130904_012.4549.4549.2
														1	1	Q28085	RecName: Full=Complement factor H; AltName: Full=H factor 1; Flags: Precursor;	3466	144958	221	168	114	87	2273	1	1	1	600.282	1198.55	2	1198.55	-0.0019	0	5.04	0.34	R	TLGSIVMMCR	G	2 Oxidation (M)	0.0000001100.0		C130904_012.7159.7159.2
														1	1	Q28085	RecName: Full=Complement factor H; AltName: Full=H factor 1; Flags: Precursor;	3466	144958	221	168	114	87	2376	1	1	1	405.539	1213.6	3	1213.6	-0.0034	1	12.98	0.061	K	HGRLYYSYR	G				C130904_012.6085.6085.3
														1	1	Q28085	RecName: Full=Complement factor H; AltName: Full=H factor 1; Flags: Precursor;	3466	144958	221	168	114	87	2416	1	1	1	407.562	1219.66	3	1219.67	-0.0023	1	11.93	0.1	K	YLQGETVRVR	C				C130904_012.6118.6118.3
														1	1	Q28085	RecName: Full=Complement factor H; AltName: Full=H factor 1; Flags: Precursor;	3466	144958	221	168	114	87	2440	1	1	1	612.337	1222.66	2	1222.66	0.002	1	44.45	0.00015	R	GGKWVSLHPSR	I				C130904_012.5761.5761.2
														1	1	Q28085	RecName: Full=Complement factor H; AltName: Full=H factor 1; Flags: Precursor;	3466	144958	221	168	114	87	2441	1	1	1	408.561	1222.66	3	1222.66	0.0029	1	15.19	0.038	R	GGKWVSLHPSR	I				C130904_012.5742.5742.3
														1	1	Q28085	RecName: Full=Complement factor H; AltName: Full=H factor 1; Flags: Precursor;	3466	144958	221	168	114	87	2494	1	1	1	410.889	1229.64	3	1229.65	-0.0007	1	5.19	0.33	K	SKWIGRPACR	D				C130904_012.4947.4947.3
														1	1	Q28085	RecName: Full=Complement factor H; AltName: Full=H factor 1; Flags: Precursor;	3466	144958	221	168	114	87	2574	1	1	1	621.292	1240.57	2	1240.58	-0.0067	1	9.2	0.14	R	GQDKITYECK	K				C130904_012.4883.4883.2
														1	1	Q28085	RecName: Full=Complement factor H; AltName: Full=H factor 1; Flags: Precursor;	3466	144958	221	168	114	87	2575	1	1	1	414.532	1240.57	3	1240.58	-0.002	1	22.07	0.0085	R	GQDKITYECK	K				C130904_012.4967.4967.3
														1	1	Q28085	RecName: Full=Complement factor H; AltName: Full=H factor 1; Flags: Precursor;	3466	144958	221	168	114	87	2663	1	1	1	627.314	1252.61	2	1252.62	-0.0014	2	6.53	0.24	K	SKYQSEERAR	Y				C130904_012.3791.3791.2
														1	1	Q28085	RecName: Full=Complement factor H; AltName: Full=H factor 1; Flags: Precursor;	3466	144958	221	168	114	87	2664	1	1	1	418.546	1252.62	3	1252.62	-0.001	2	6.31	0.27	K	SKYQSEERAR	Y				C130904_012.3788.3788.3
														1	1	Q28085	RecName: Full=Complement factor H; AltName: Full=H factor 1; Flags: Precursor;	3466	144958	221	168	114	87	2697	1	1	1	630.31	1258.61	2	1258.61	-0.0067	0	11.45	0.084	K	NGWSAQPVCIK	S				C130904_012.8041.8041.2
														1	1	Q28085	RecName: Full=Complement factor H; AltName: Full=H factor 1; Flags: Precursor;	3466	144958	221	168	114	87	2855	1	1	1	640.365	1278.72	2	1278.72	-0.0025	2	60.19	4.8e-05	R	KETYKVGDVLK	F				C130904_012.6180.6180.2
														1	1	Q28085	RecName: Full=Complement factor H; AltName: Full=H factor 1; Flags: Precursor;	3466	144958	221	168	114	87	2856	1	1	1	427.247	1278.72	3	1278.72	-0.0004	2	40.98	0.0023	R	KETYKVGDVLK	F				C130904_012.6230.6230.3
														1	1	Q28085	RecName: Full=Complement factor H; AltName: Full=H factor 1; Flags: Precursor;	3466	144958	221	168	114	87	2874	1	1	1	641.826	1281.64	2	1281.64	-0.0022	0	18.8	0.017	K	SCALPPELPNGK	R				C130904_012.7336.7336.2
														1	1	Q28085	RecName: Full=Complement factor H; AltName: Full=H factor 1; Flags: Precursor;	3466	144958	221	168	114	87	3286	1	1	1	674.836	1347.66	2	1347.66	-0.0022	1	43.62	8.1e-05	K	CKGSTLFPPEGR	Q				C130904_012.6429.6429.2
														1	1	Q28085	RecName: Full=Complement factor H; AltName: Full=H factor 1; Flags: Precursor;	3466	144958	221	168	114	87	3287	1	1	1	450.228	1347.66	3	1347.66	0.0002	1	8.82	0.15	K	CKGSTLFPPEGR	Q				C130904_012.6427.6427.3
														1	1	Q28085	RecName: Full=Complement factor H; AltName: Full=H factor 1; Flags: Precursor;	3466	144958	221	168	114	87	3293	1	1	1	675.41	1348.81	2	1348.81	-0.0015	0	56.88	4.6e-06	K	TPVILNGQAVLPK	A				C130904_012.9259.9259.2
														1	1	Q28085	RecName: Full=Complement factor H; AltName: Full=H factor 1; Flags: Precursor;	3466	144958	221	168	114	87	3306	2	1	1	451.232	1350.67	3	1350.68	-0.0045	1	19.69	1.4	R	EEKYLQGETVR	V				C130904_012.6055.6055.3
														1	1	Q28085	RecName: Full=Complement factor H; AltName: Full=H factor 1; Flags: Precursor;	3466	144958	221	168	114	87	3367	1	1	1	682.839	1363.66	2	1363.67	-0.003	1	5.36	0.31	K	SCDRPVFEKAR	V				C130904_012.4949.4949.2
														1	1	Q28085	RecName: Full=Complement factor H; AltName: Full=H factor 1; Flags: Precursor;	3466	144958	221	168	114	87	3368	1	1	1	455.562	1363.66	3	1363.67	-0.0023	1	22.99	0.007	K	SCDRPVFEKAR	V				C130904_012.4959.4959.3
														1	1	Q28085	RecName: Full=Complement factor H; AltName: Full=H factor 1; Flags: Precursor;	3466	144958	221	168	114	87	3388	1	1	1	457.231	1368.67	3	1368.67	-0.0005	2	25	0.0045	R	GQDKITYECKK	G				C130904_012.4340.4340.3
														1	1	Q28085	RecName: Full=Complement factor H; AltName: Full=H factor 1; Flags: Precursor;	3466	144958	221	168	114	87	3389	1	1	1	685.343	1368.67	2	1368.67	0.0016	2	24.59	0.0049	R	GQDKITYECKK	G				C130904_012.4398.4398.2
														1	1	Q28085	RecName: Full=Complement factor H; AltName: Full=H factor 1; Flags: Precursor;	3466	144958	221	168	114	87	3402	1	1	1	686.881	1371.75	2	1371.75	-0.0034	0	29.69	0.0073	R	IPNGVYRPELSK	Y				C130904_012.7039.7039.2
														1	1	Q28085	RecName: Full=Complement factor H; AltName: Full=H factor 1; Flags: Precursor;	3466	144958	221	168	114	87	3403	1	1	1	458.258	1371.75	3	1371.75	0.0018	0	11.24	0.088	R	IPNGVYRPELSK	Y				C130904_012.6991.6991.3
														1	1	Q28085	RecName: Full=Complement factor H; AltName: Full=H factor 1; Flags: Precursor;	3466	144958	221	168	114	87	3530	1	1	1	701.331	1400.65	2	1400.65	-0.0034	1	26.76	0.0031	R	CQAYYELRGNK	N				C130904_012.6363.6363.2
														1	1	Q28085	RecName: Full=Complement factor H; AltName: Full=H factor 1; Flags: Precursor;	3466	144958	221	168	114	87	3531	1	1	1	467.89	1400.65	3	1400.65	-0.001	1	7.63	0.19	R	CQAYYELRGNK	N				C130904_012.6356.6356.3
														1	1	Q28085	RecName: Full=Complement factor H; AltName: Full=H factor 1; Flags: Precursor;	3466	144958	221	168	114	87	3732	1	1	1	726.865	1451.72	2	1451.72	-0.0039	1	29.65	0.0017	K	VGDVLKFSCSQGR	I				C130904_012.7302.7302.2
														1	1	Q28085	RecName: Full=Complement factor H; AltName: Full=H factor 1; Flags: Precursor;	3466	144958	221	168	114	87	3733	1	1	1	484.913	1451.72	3	1451.72	-0.0009	1	20.89	0.011	K	VGDVLKFSCSQGR	I				C130904_012.7265.7265.3
														1	1	Q28085	RecName: Full=Complement factor H; AltName: Full=H factor 1; Flags: Precursor;	3466	144958	221	168	114	87	3740	1	1	1	485.893	1454.66	3	1454.66	-0.0036	0	16.97	0.026	K	HSICINGEWDPK	V				C130904_012.7755.7755.3
														1	1	Q28085	RecName: Full=Complement factor H; AltName: Full=H factor 1; Flags: Precursor;	3466	144958	221	168	114	87	3741	1	1	1	728.336	1454.66	2	1454.66	-0.0032	0	26.85	0.003	K	HSICINGEWDPK	V				C130904_012.7745.7745.2
														1	1	Q28085	RecName: Full=Complement factor H; AltName: Full=H factor 1; Flags: Precursor;	3466	144958	221	168	114	87	3919	1	1	1	500.261	1497.76	3	1497.77	-0.0083	2	16.95	0.026	K	ATYKANERVQYR	C				C130904_012.5147.5147.3
														1	1	Q28085	RecName: Full=Complement factor H; AltName: Full=H factor 1; Flags: Precursor;	3466	144958	221	168	114	87	3955	1	1	1	754.872	1507.73	2	1507.73	-0.0017	0	9.16	0.14	R	CAWKPCSYPVIK	H				C130904_012.8201.8201.2
														1	1	Q28085	RecName: Full=Complement factor H; AltName: Full=H factor 1; Flags: Precursor;	3466	144958	221	168	114	87	3956	1	1	1	503.584	1507.73	3	1507.73	-0.0013	0	8.84	0.15	R	CAWKPCSYPVIK	H				C130904_012.8189.8189.3
														1	1	Q28085	RecName: Full=Complement factor H; AltName: Full=H factor 1; Flags: Precursor;	3466	144958	221	168	114	87	4045	1	1	1	766.817	1531.62	2	1531.62	-0.0046	0	35.55	0.00046	R	LDYECVDGYENR	D				C130904_012.8391.8391.2
														1	1	Q28085	RecName: Full=Complement factor H; AltName: Full=H factor 1; Flags: Precursor;	3466	144958	221	168	114	87	4138	1	1	1	519.26	1554.76	3	1554.76	-0.0038	1	6.52	0.24	R	LYYSYRGYFPAR	V				C130904_012.9594.9594.3
														1	1	Q28085	RecName: Full=Complement factor H; AltName: Full=H factor 1; Flags: Precursor;	3466	144958	221	168	114	87	4150	1	1	1	520.919	1559.74	3	1559.74	-0.0036	2	26.32	0.0034	K	YRGQDKITYECK	K				C130904_012.5306.5306.3
														1	1	Q28085	RecName: Full=Complement factor H; AltName: Full=H factor 1; Flags: Precursor;	3466	144958	221	168	114	87	4151	1	1	1	780.876	1559.74	2	1559.74	-0.0033	2	20.38	0.012	K	YRGQDKITYECK	K				C130904_012.5326.5326.2
														1	1	Q28085	RecName: Full=Complement factor H; AltName: Full=H factor 1; Flags: Precursor;	3466	144958	221	168	114	87	4270	1	1	1	799.354	1596.69	2	1596.69	-0.0006	0	45.59	5.3e-05	K	CLEACVISEETMR	K				C130904_012.11756.11756.2
														1	1	Q28085	RecName: Full=Complement factor H; AltName: Full=H factor 1; Flags: Precursor;	3466	144958	221	168	114	87	4271	1	1	1	799.355	1596.69	2	1596.69	0.0003	0	31.63	0.0011	K	CLEACVISEETMR	K				C130904_012.9315.9315.2
														1	1	Q28085	RecName: Full=Complement factor H; AltName: Full=H factor 1; Flags: Precursor;	3466	144958	221	168	114	87	4272	1	1	1	533.262	1596.77	3	1596.76	0.0008	1	2.29	0.61	R	QAHKIEYDHNTNK	S				C130904_012.3987.3987.3
														1	1	Q28085	RecName: Full=Complement factor H; AltName: Full=H factor 1; Flags: Precursor;	3466	144958	221	168	114	87	4318	1	1	1	805.857	1609.7	2	1609.7	-0.0042	0	54.92	7.1e-06	R	TTGSIVCGQDGWSDK	A				C130904_012.7549.7549.2
														1	1	Q28085	RecName: Full=Complement factor H; AltName: Full=H factor 1; Flags: Precursor;	3466	144958	221	168	114	87	4327	1	1	1	807.351	1612.69	2	1612.69	-0.003	0	33.42	0.00073	K	CLEACVISEETMR	K	Oxidation (M)	0.0000000000010.0		C130904_012.8555.8555.2
														1	1	Q28085	RecName: Full=Complement factor H; AltName: Full=H factor 1; Flags: Precursor;	3466	144958	221	168	114	87	4328	1	1	1	807.352	1612.69	2	1612.69	0	0	15.72	0.034	K	CLEACVISEETMR	K	Oxidation (M)	0.0000000000010.0		C130904_012.11232.11232.2
														1	1	Q28085	RecName: Full=Complement factor H; AltName: Full=H factor 1; Flags: Precursor;	3466	144958	221	168	114	87	4687	1	1	1	575.277	1722.81	3	1722.81	-0.0035	0	45.89	5e-05	K	ENYLIQDAEEIVCK	D				C130904_012.11474.11474.3
														1	1	Q28085	RecName: Full=Complement factor H; AltName: Full=H factor 1; Flags: Precursor;	3466	144958	221	168	114	87	4688	1	1	1	862.415	1722.82	2	1722.81	0.0025	0	33.29	0.00076	K	ENYLIQDAEEIVCK	D				C130904_012.11453.11453.2
														1	1	Q28085	RecName: Full=Complement factor H; AltName: Full=H factor 1; Flags: Precursor;	3466	144958	221	168	114	87	4704	1	1	1	864.411	1726.81	2	1726.81	-0.0017	0	64.97	8.1e-07	K	QIHCSAGGVWSAETPK	C				C130904_012.7066.7066.2
														1	1	Q28085	RecName: Full=Complement factor H; AltName: Full=H factor 1; Flags: Precursor;	3466	144958	221	168	114	87	4865	1	1	1	596.254	1785.74	3	1785.75	-0.0042	0	51.53	1.5e-05	K	TEDTIEFMCQHGYR	Q				C130904_012.8768.8768.3
														1	1	Q28085	RecName: Full=Complement factor H; AltName: Full=H factor 1; Flags: Precursor;	3466	144958	221	168	114	87	4866	1	1	1	893.878	1785.74	2	1785.75	-0.0033	0	72.22	1.7e-07	K	TEDTIEFMCQHGYR	Q				C130904_012.8762.8762.2
														1	1	Q28085	RecName: Full=Complement factor H; AltName: Full=H factor 1; Flags: Precursor;	3466	144958	221	168	114	87	4869	1	1	1	596.62	1786.84	3	1786.84	-0.0048	1	13.46	0.055	R	GTDATCTRDGWVPVPR	C				C130904_012.7888.7888.3
														1	1	Q28085	RecName: Full=Complement factor H; AltName: Full=H factor 1; Flags: Precursor;	3466	144958	221	168	114	87	4871	1	1	1	894.427	1786.84	2	1786.84	-0.0033	1	7.89	0.18	R	GTDATCTRDGWVPVPR	C				C130904_012.7891.7891.2
														1	1	Q28085	RecName: Full=Complement factor H; AltName: Full=H factor 1; Flags: Precursor;	3466	144958	221	168	114	87	4917	1	1	1	901.872	1801.73	2	1801.74	-0.0099	0	39.86	0.00018	K	TEDTIEFMCQHGYR	Q	Oxidation (M)	0.00000001000000.0		C130904_012.7257.7257.2
														1	1	Q28085	RecName: Full=Complement factor H; AltName: Full=H factor 1; Flags: Precursor;	3466	144958	221	168	114	87	4918	1	1	1	601.586	1801.73	3	1801.74	-0.0051	0	22.51	0.0077	K	TEDTIEFMCQHGYR	Q	Oxidation (M)	0.00000001000000.0		C130904_012.7261.7261.3
														1	1	Q28085	RecName: Full=Complement factor H; AltName: Full=H factor 1; Flags: Precursor;	3466	144958	221	168	114	87	5080	1	1	1	620.93	1859.77	3	1859.77	-0.0051	1	38.52	0.00024	R	LDYECVDGYENRDGR	T				C130904_012.7803.7803.3
														1	1	Q28085	RecName: Full=Complement factor H; AltName: Full=H factor 1; Flags: Precursor;	3466	144958	221	168	114	87	5229	1	1	1	645.286	1932.84	3	1932.85	-0.0101	1	20.82	0.011	R	CAAGFEYGQRGDTICTK	S				C130904_012.7108.7108.3
														1	1	Q28085	RecName: Full=Complement factor H; AltName: Full=H factor 1; Flags: Precursor;	3466	144958	221	168	114	87	5230	1	1	1	967.427	1932.84	2	1932.85	-0.0065	1	36.85	0.00035	R	CAAGFEYGQRGDTICTK	S				C130904_012.7147.7147.2
														1	1	Q28085	RecName: Full=Complement factor H; AltName: Full=H factor 1; Flags: Precursor;	3466	144958	221	168	114	87	5236	1	1	1	484.978	1935.88	4	1935.89	-0.0074	1	15.42	0.063	K	SEHKHSICINGEWDPK	V				C130904_012.6543.6543.4
														1	1	Q28085	RecName: Full=Complement factor H; AltName: Full=H factor 1; Flags: Precursor;	3466	144958	221	168	114	87	5237	1	1	1	646.305	1935.89	3	1935.89	0.0046	1	6.72	0.23	K	SEHKHSICINGEWDPK	V				C130904_012.6544.6544.3
														1	1	Q28085	RecName: Full=Complement factor H; AltName: Full=H factor 1; Flags: Precursor;	3466	144958	221	168	114	87	5280	1	1	1	652.294	1953.86	3	1953.86	0	0	28.47	0.0021	R	ECSIPEMDPYLNAYPR	K				C130904_012.10952.10952.3
														1	1	Q28085	RecName: Full=Complement factor H; AltName: Full=H factor 1; Flags: Precursor;	3466	144958	221	168	114	87	5281	1	1	1	977.938	1953.86	2	1953.86	0.0013	0	34.1	0.00063	R	ECSIPEMDPYLNAYPR	K				C130904_012.10968.10968.2
														1	1	Q28085	RecName: Full=Complement factor H; AltName: Full=H factor 1; Flags: Precursor;	3466	144958	221	168	114	87	5300	1	1	1	980.487	1958.96	2	1958.96	-0.003	0	47.94	3.2e-05	R	IENGFLSESTFTYPLNK	Q				C130904_012.11213.11213.2
														1	1	Q28085	RecName: Full=Complement factor H; AltName: Full=H factor 1; Flags: Precursor;	3466	144958	221	168	114	87	5301	1	1	1	653.995	1958.96	3	1958.96	0.002	0	31.55	0.0011	R	IENGFLSESTFTYPLNK	Q				C130904_012.11241.11241.3
														1	1	Q28085	RecName: Full=Complement factor H; AltName: Full=H factor 1; Flags: Precursor;	3466	144958	221	168	114	87	5329	1	1	1	985.933	1969.85	2	1969.86	-0.0045	0	33.52	0.00072	R	ECSIPEMDPYLNAYPR	K	Oxidation (M)	0.0000001000000000.0		C130904_012.9878.9878.2
														1	1	Q28085	RecName: Full=Complement factor H; AltName: Full=H factor 1; Flags: Precursor;	3466	144958	221	168	114	87	5330	1	1	1	657.624	1969.85	3	1969.86	-0.0038	0	32.26	0.00094	R	ECSIPEMDPYLNAYPR	K	Oxidation (M)	0.0000001000000000.0		C130904_012.9842.9842.3
														1	1	Q28085	RecName: Full=Complement factor H; AltName: Full=H factor 1; Flags: Precursor;	3466	144958	221	168	114	87	5331	1	1	1	985.933	1969.85	2	1969.86	-0.0026	0	4.52	0.38	R	ECSIPEMDPYLNAYPR	K	Oxidation (M)	0.0000001000000000.0		C130904_012.10739.10739.2
														1	1	Q28085	RecName: Full=Complement factor H; AltName: Full=H factor 1; Flags: Precursor;	3466	144958	221	168	114	87	5503	1	1	1	677.633	2029.88	3	2029.88	-0.0039	1	56.6	5.2e-06	R	LNDRLDYECVDGYENR	D				C130904_012.8440.8440.3
														1	1	Q28085	RecName: Full=Complement factor H; AltName: Full=H factor 1; Flags: Precursor;	3466	144958	221	168	114	87	5504	1	1	1	677.633	2029.88	3	2029.88	-0.0038	1	26.81	0.0031	R	LNDRLDYECVDGYENR	D				C130904_012.8140.8140.3
														1	1	Q28085	RecName: Full=Complement factor H; AltName: Full=H factor 1; Flags: Precursor;	3466	144958	221	168	114	87	5505	1	1	1	1015.95	2029.88	2	2029.88	-0.0026	1	20.15	0.013	R	LNDRLDYECVDGYENR	D				C130904_012.8166.8166.2
														1	1	Q28085	RecName: Full=Complement factor H; AltName: Full=H factor 1; Flags: Precursor;	3466	144958	221	168	114	87	5506	1	1	1	1015.95	2029.89	2	2029.88	0.0052	1	25.44	0.0041	R	LNDRLDYECVDGYENR	D				C130904_012.8461.8461.2
														1	1	Q28085	RecName: Full=Complement factor H; AltName: Full=H factor 1; Flags: Precursor;	3466	144958	221	168	114	87	5569	1	1	1	684.662	2050.96	3	2050.96	0.0007	1	60.8	9e-06	K	ENYLIQDAEEIVCKDGR	W				C130904_012.11264.11264.3
														1	1	Q28085	RecName: Full=Complement factor H; AltName: Full=H factor 1; Flags: Precursor;	3466	144958	221	168	114	87	5570	1	1	1	684.662	2050.97	3	2050.96	0.0022	1	48.76	2.7e-05	K	ENYLIQDAEEIVCKDGR	W				C130904_012.10992.10992.3
														1	1	Q28085	RecName: Full=Complement factor H; AltName: Full=H factor 1; Flags: Precursor;	3466	144958	221	168	114	87	5571	1	1	1	1026.49	2050.97	2	2050.96	0.0041	1	73.85	3.9e-07	K	ENYLIQDAEEIVCKDGR	W				C130904_012.11278.11278.2
														1	1	Q28085	RecName: Full=Complement factor H; AltName: Full=H factor 1; Flags: Precursor;	3466	144958	221	168	114	87	5572	1	1	1	1026.49	2050.97	2	2050.96	0.0062	1	54.11	2.1e-05	K	ENYLIQDAEEIVCKDGR	W				C130904_012.10995.10995.2
														1	1	Q28085	RecName: Full=Complement factor H; AltName: Full=H factor 1; Flags: Precursor;	3466	144958	221	168	114	87	5587	1	1	1	1029.47	2056.93	2	2056.93	-0.0096	0	23.76	0.0059	K	SGWTPAPTCIEITCDPPR	I				C130904_012.9957.9957.2
														1	1	Q28085	RecName: Full=Complement factor H; AltName: Full=H factor 1; Flags: Precursor;	3466	144958	221	168	114	87	5588	1	1	1	686.652	2056.93	3	2056.93	-0.0018	0	29.44	0.0017	K	SGWTPAPTCIEITCDPPR	I				C130904_012.9978.9978.3
														1	1	Q28085	RecName: Full=Complement factor H; AltName: Full=H factor 1; Flags: Precursor;	3466	144958	221	168	114	87	5605	1	1	1	1031.98	2061.95	2	2061.95	-0.003	0	36.33	0.00039	K	CLSYYQLDGSNTIQCIK	S				C130904_012.10126.10126.2
														1	1	Q28085	RecName: Full=Complement factor H; AltName: Full=H factor 1; Flags: Precursor;	3466	144958	221	168	114	87	5606	1	1	1	1031.98	2061.95	2	2061.95	0.0029	0	57.73	3.9e-06	K	CLSYYQLDGSNTIQCIK	S				C130904_012.11893.11893.2
														1	1	Q28085	RecName: Full=Complement factor H; AltName: Full=H factor 1; Flags: Precursor;	3466	144958	221	168	114	87	5660	1	1	1	694.655	2080.94	3	2080.95	-0.0064	0	44.03	7.4e-05	R	IMVGADSVQCYHFGWSPK	L				C130904_012.10260.10260.3
														1	1	Q28085	RecName: Full=Complement factor H; AltName: Full=H factor 1; Flags: Precursor;	3466	144958	221	168	114	87	5661	1	1	1	1041.48	2080.95	2	2080.95	-0.0039	0	41.7	0.00012	R	IMVGADSVQCYHFGWSPK	L				C130904_012.10269.10269.2
														1	1	Q28085	RecName: Full=Complement factor H; AltName: Full=H factor 1; Flags: Precursor;	3466	144958	221	168	114	87	5665	1	1	1	694.991	2081.95	3	2081.95	-0.0043	1	38.61	0.00024	R	ECSIPEMDPYLNAYPRK	E				C130904_012.9883.9883.3
														1	1	Q28085	RecName: Full=Complement factor H; AltName: Full=H factor 1; Flags: Precursor;	3466	144958	221	168	114	87	5706	1	1	1	1049.48	2096.94	2	2096.94	-0.004	0	41.93	0.00012	R	IMVGADSVQCYHFGWSPK	L	Oxidation (M)	0.010000000000000000.0		C130904_012.9885.9885.2
														1	1	Q28085	RecName: Full=Complement factor H; AltName: Full=H factor 1; Flags: Precursor;	3466	144958	221	168	114	87	5711	1	1	1	700.32	2097.94	3	2097.95	-0.0104	1	21.79	0.009	R	ECSIPEMDPYLNAYPRK	E	Oxidation (M)	0.00000010000000000.0		C130904_012.8738.8738.3
														1	1	Q28085	RecName: Full=Complement factor H; AltName: Full=H factor 1; Flags: Precursor;	3466	144958	221	168	114	87	5762	1	1	1	707.344	2119.01	3	2119.01	-0.0016	0	28.27	0.0022	R	DVSCGNPPQVENAIIHNQK	S				C130904_012.7591.7591.3
														1	1	Q28085	RecName: Full=Complement factor H; AltName: Full=H factor 1; Flags: Precursor;	3466	144958	221	168	114	87	5771	2	1	1	531.258	2121	4	2121.01	-0.0045	2	0.8	1	R	GKSEHKHSICINGEWDPK	V				C130904_012.6033.6033.4
														1	1	Q28085	RecName: Full=Complement factor H; AltName: Full=H factor 1; Flags: Precursor;	3466	144958	221	168	114	87	5828	1	1	1	1075.48	2148.95	2	2148.95	0.0046	0	18.98	0.017	R	ECDTNGWTNDIPICEVVK	C				C130904_012.10998.10998.2
														1	1	Q28085	RecName: Full=Complement factor H; AltName: Full=H factor 1; Flags: Precursor;	3466	144958	221	168	114	87	5928	1	1	1	1099.47	2196.92	2	2196.93	-0.0082	0	45.03	6e-05	K	VVYTCDEGYQMVGEMNFR	E				C130904_012.10834.10834.2
														1	1	Q28085	RecName: Full=Complement factor H; AltName: Full=H factor 1; Flags: Precursor;	3466	144958	221	168	114	87	5929	1	1	1	733.316	2196.93	3	2196.93	-0.0008	0	40.75	0.00015	K	VVYTCDEGYQMVGEMNFR	E				C130904_012.10827.10827.3
														1	1	Q28085	RecName: Full=Complement factor H; AltName: Full=H factor 1; Flags: Precursor;	3466	144958	221	168	114	87	5960	1	1	1	738.647	2212.92	3	2212.92	-0.0041	0	41.57	0.00013	K	VVYTCDEGYQMVGEMNFR	E	Oxidation (M)	0.000000000010000000.0		C130904_012.9893.9893.3
														1	1	Q28085	RecName: Full=Complement factor H; AltName: Full=H factor 1; Flags: Precursor;	3466	144958	221	168	114	87	5961	1	1	1	1107.47	2212.92	2	2212.92	-0.0019	0	80.33	2.9e-08	K	VVYTCDEGYQMVGEMNFR	E	Oxidation (M)	0.000000000000001000.0		C130904_012.9764.9764.2
														1	1	Q28085	RecName: Full=Complement factor H; AltName: Full=H factor 1; Flags: Precursor;	3466	144958	221	168	114	87	5982	1	1	1	743.976	2228.91	3	2228.92	-0.0116	0	6.85	0.23	K	VVYTCDEGYQMVGEMNFR	E	2 Oxidation (M)	0.000000000010001000.0		C130904_012.8903.8903.3
														1	1	Q28085	RecName: Full=Complement factor H; AltName: Full=H factor 1; Flags: Precursor;	3466	144958	221	168	114	87	5983	1	1	1	1115.46	2228.91	2	2228.92	-0.0057	0	32.92	0.00082	K	VVYTCDEGYQMVGEMNFR	E	2 Oxidation (M)	0.000000000010001000.0		C130904_012.8893.8893.2
														1	1	Q28085	RecName: Full=Complement factor H; AltName: Full=H factor 1; Flags: Precursor;	3466	144958	221	168	114	87	6080	1	1	1	760.012	2277.01	3	2277.02	-0.0063	1	78.82	4.1e-08	K	IYSKTEDTIEFMCQHGYR	Q				C130904_012.8992.8992.3
														1	1	Q28085	RecName: Full=Complement factor H; AltName: Full=H factor 1; Flags: Precursor;	3466	144958	221	168	114	87	6081	1	1	1	570.263	2277.02	4	2277.02	0.0016	1	25.91	0.0037	K	IYSKTEDTIEFMCQHGYR	Q				C130904_012.8981.8981.4
														1	1	Q28085	RecName: Full=Complement factor H; AltName: Full=H factor 1; Flags: Precursor;	3466	144958	221	168	114	87	6119	1	1	1	574.26	2293.01	4	2293.01	-0.0023	1	40.03	0.00018	K	IYSKTEDTIEFMCQHGYR	Q	Oxidation (M)	0.000000000001000000.0		C130904_012.7513.7513.4
														1	1	Q28085	RecName: Full=Complement factor H; AltName: Full=H factor 1; Flags: Precursor;	3466	144958	221	168	114	87	6144	1	1	1	768.693	2303.06	3	2303.06	0.0005	0	66.2	6.2e-07	K	IQCVDGEWTALPVCIEEER	T				C130904_012.11353.11353.3
														1	1	Q28085	RecName: Full=Complement factor H; AltName: Full=H factor 1; Flags: Precursor;	3466	144958	221	168	114	87	6145	1	1	1	1152.54	2303.06	2	2303.06	0.004	0	61.15	1.8e-06	K	IQCVDGEWTALPVCIEEER	T				C130904_012.11350.11350.2
														1	1	Q28085	RecName: Full=Complement factor H; AltName: Full=H factor 1; Flags: Precursor;	3466	144958	221	168	114	87	6231	1	1	1	782.366	2344.08	3	2344.08	-0.0049	0	28.68	0.002	R	VNQQFVYSCDHHFVPPSQR	S				C130904_012.7926.7926.3
														1	1	Q28085	RecName: Full=Complement factor H; AltName: Full=H factor 1; Flags: Precursor;	3466	144958	221	168	114	87	6232	1	1	1	587.027	2344.08	4	2344.08	-0.0035	0	37.98	0.00027	R	VNQQFVYSCDHHFVPPSQR	S				C130904_012.7900.7900.4
														1	1	Q28085	RecName: Full=Complement factor H; AltName: Full=H factor 1; Flags: Precursor;	3466	144958	221	168	114	87	6233	1	1	1	587.027	2344.08	4	2344.08	-0.0029	0	48.41	2.9e-05	R	VNQQFVYSCDHHFVPPSQR	S				C130904_012.7756.7756.4
														1	1	Q28085	RecName: Full=Complement factor H; AltName: Full=H factor 1; Flags: Precursor;	3466	144958	221	168	114	87	6234	1	1	1	1173.05	2344.08	2	2344.08	-0.0022	0	39.19	0.00021	R	VNQQFVYSCDHHFVPPSQR	S				C130904_012.7710.7710.2
														1	1	Q28085	RecName: Full=Complement factor H; AltName: Full=H factor 1; Flags: Precursor;	3466	144958	221	168	114	87	6261	1	1	1	787.012	2358.01	3	2358.03	-0.0147	2	6.71	0.23	R	LNDRLDYECVDGYENRDGR	T				C130904_012.7982.7982.3
														1	1	Q28085	RecName: Full=Complement factor H; AltName: Full=H factor 1; Flags: Precursor;	3466	144958	221	168	114	87	6262	1	1	1	590.511	2358.02	4	2358.03	-0.0132	2	22.75	0.0073	R	LNDRLDYECVDGYENRDGR	T				C130904_012.7990.7990.4
														1	1	Q28085	RecName: Full=Complement factor H; AltName: Full=H factor 1; Flags: Precursor;	3466	144958	221	168	114	87	6263	1	1	1	787.015	2358.02	3	2358.03	-0.0063	2	8.55	0.16	R	LNDRLDYECVDGYENRDGR	T				C130904_012.7655.7655.3
														1	1	Q28085	RecName: Full=Complement factor H; AltName: Full=H factor 1; Flags: Precursor;	3466	144958	221	168	114	87	6264	1	1	1	590.514	2358.03	4	2358.03	-0.0026	2	22.2	0.0083	R	LNDRLDYECVDGYENRDGR	T				C130904_012.7652.7652.4
														1	1	Q28085	RecName: Full=Complement factor H; AltName: Full=H factor 1; Flags: Precursor;	3466	144958	221	168	114	87	6275	1	1	1	1181.01	2360	2	2360.02	-0.0117	1	45.9	5e-05	R	TTGSIVCGQDGWSDKAACYER	E				C130904_012.8444.8444.2
														1	1	Q28085	RecName: Full=Complement factor H; AltName: Full=H factor 1; Flags: Precursor;	3466	144958	221	168	114	87	6360	1	1	1	801.023	2400.05	3	2400.05	-0.0001	1	28.6	0.0021	K	HSICINGEWDPKVDCNEEAK	I				C130904_012.7884.7884.3
														1	1	Q28085	RecName: Full=Complement factor H; AltName: Full=H factor 1; Flags: Precursor;	3466	144958	221	168	114	87	6401	1	1	1	810.748	2429.22	3	2429.22	-0.0013	1	45.95	4.9e-05	K	SNIRIENGFLSESTFTYPLNK	Q				C130904_012.10945.10945.3
														1	1	Q28085	RecName: Full=Complement factor H; AltName: Full=H factor 1; Flags: Precursor;	3466	144958	221	168	114	87	6402	1	1	1	1215.62	2429.23	2	2429.22	0.003	1	11.96	0.075	K	SNIRIENGFLSESTFTYPLNK	Q				C130904_012.10978.10978.2
														1	1	Q28085	RecName: Full=Complement factor H; AltName: Full=H factor 1; Flags: Precursor;	3466	144958	221	168	114	87	6403	1	1	1	1216.02	2430.03	2	2430.04	-0.0038	0	65.32	7.5e-07	R	SWDHLTCTAEGWSPEEPCLR	Q				C130904_012.10221.10221.2
														1	1	Q28085	RecName: Full=Complement factor H; AltName: Full=H factor 1; Flags: Precursor;	3466	144958	221	168	114	87	6416	1	1	1	813.416	2437.23	3	2437.22	0.0031	1	56.56	5e-06	K	ISILCKENYLIQDAEEIVCK	D				C130904_012.11930.11930.3
														1	1	Q28085	RecName: Full=Complement factor H; AltName: Full=H factor 1; Flags: Precursor;	3466	144958	221	168	114	87	6419	1	1	1	815.043	2442.11	3	2442.11	-0.0024	0	43.46	8.4e-05	K	IGCSQPPQIDHGTISSSSSAEER	R				C130904_012.6769.6769.3
														1	1	Q28085	RecName: Full=Complement factor H; AltName: Full=H factor 1; Flags: Precursor;	3466	144958	221	168	114	87	6420	1	1	1	1222.06	2442.11	2	2442.11	0.0006	0	83.65	1.4e-08	K	IGCSQPPQIDHGTISSSSSAEER	R				C130904_012.6829.6829.2
														1	1	Q28085	RecName: Full=Complement factor H; AltName: Full=H factor 1; Flags: Precursor;	3466	144958	221	168	114	87	6479	1	1	1	829.713	2486.12	3	2486.13	-0.0109	1	37.79	0.00029	K	EIHKEEYAHNEVVEYACNPR	F				C130904_012.6936.6936.3
														1	1	Q28085	RecName: Full=Complement factor H; AltName: Full=H factor 1; Flags: Precursor;	3466	144958	221	168	114	87	6480	1	1	1	622.538	2486.12	4	2486.13	-0.0072	1	33.44	0.00073	K	EIHKEEYAHNEVVEYACNPR	F				C130904_012.6917.6917.4
														1	1	Q28085	RecName: Full=Complement factor H; AltName: Full=H factor 1; Flags: Precursor;	3466	144958	221	168	114	87	6481	1	1	1	1244.07	2486.13	2	2486.13	-0.0028	1	27.78	0.0025	K	EIHKEEYAHNEVVEYACNPR	F				C130904_012.6983.6983.2
														1	1	Q28085	RecName: Full=Complement factor H; AltName: Full=H factor 1; Flags: Precursor;	3466	144958	221	168	114	87	6611	1	1	1	650.559	2598.21	4	2598.21	-0.0038	1	0.46	0.9	K	IGCSQPPQIDHGTISSSSSAEERR	E				C130904_012.6377.6377.4
														1	1	Q28085	RecName: Full=Complement factor H; AltName: Full=H factor 1; Flags: Precursor;	3466	144958	221	168	114	87	6612	1	1	1	867.076	2598.21	3	2598.21	-0.0038	1	12.76	0.063	K	IGCSQPPQIDHGTISSSSSAEERR	E				C130904_012.6396.6396.3
														1	1	Q28085	RecName: Full=Complement factor H; AltName: Full=H factor 1; Flags: Precursor;	3466	144958	221	168	114	87	6613	1	1	1	650.559	2598.21	4	2598.21	-0.0023	1	9.1	0.14	K	IGCSQPPQIDHGTISSSSSAEERR	E				C130904_012.6366.6366.4
														1	1	Q28085	RecName: Full=Complement factor H; AltName: Full=H factor 1; Flags: Precursor;	3466	144958	221	168	114	87	6620	1	1	1	651.807	2603.2	4	2603.2	-0.0029	2	7.31	0.21	R	ECSIPEMDPYLNAYPRKETYK	V				C130904_012.9573.9573.4
														1	1	Q28085	RecName: Full=Complement factor H; AltName: Full=H factor 1; Flags: Precursor;	3466	144958	221	168	114	87	6624	1	1	1	870.427	2608.26	3	2608.27	-0.0101	1	14.23	0.046	R	IENGFLSESTFTYPLNKQTEYK	C				C130904_012.10631.10631.3
														1	1	Q28085	RecName: Full=Complement factor H; AltName: Full=H factor 1; Flags: Precursor;	3466	144958	221	168	114	87	6636	1	1	1	654.561	2614.22	4	2614.22	-0.0077	2	57.89	3.7e-06	R	KEIHKEEYAHNEVVEYACNPR	F				C130904_012.6355.6355.4
														1	1	Q28085	RecName: Full=Complement factor H; AltName: Full=H factor 1; Flags: Precursor;	3466	144958	221	168	114	87	6637	1	1	1	872.413	2614.22	3	2614.22	-0.0077	2	80.58	2.8e-08	R	KEIHKEEYAHNEVVEYACNPR	F				C130904_012.6369.6369.3
														1	1	Q28085	RecName: Full=Complement factor H; AltName: Full=H factor 1; Flags: Precursor;	3466	144958	221	168	114	87	6641	1	1	1	1311.62	2621.22	2	2621.23	-0.0057	0	52.5	1.2e-05	R	FITCISGEWTQPPQCIATDELR	K				C130904_012.11467.11467.2
														1	1	Q28085	RecName: Full=Complement factor H; AltName: Full=H factor 1; Flags: Precursor;	3466	144958	221	168	114	87	6642	1	1	1	874.751	2621.23	3	2621.23	0.0058	0	39.59	0.00019	R	FITCISGEWTQPPQCIATDELR	K				C130904_012.11483.11483.3
														1	1	Q28085	RecName: Full=Complement factor H; AltName: Full=H factor 1; Flags: Precursor;	3466	144958	221	168	114	87	6674	1	1	1	1325.6	2649.19	2	2649.21	-0.0167	0	17.23	0.024	K	ETEILSGSWTEQTYQEGTQATYK	C				C130904_012.10446.10446.2
														1	1	Q28085	RecName: Full=Complement factor H; AltName: Full=H factor 1; Flags: Precursor;	3466	144958	221	168	114	87	6675	1	1	1	1325.61	2649.21	2	2649.21	-0.0022	0	72.18	1.7e-07	K	ETEILSGSWTEQTYQEGTQATYK	C				C130904_012.10225.10225.2
														1	1	Q28085	RecName: Full=Complement factor H; AltName: Full=H factor 1; Flags: Precursor;	3466	144958	221	168	114	87	6676	1	1	1	884.079	2649.21	3	2649.21	0.0067	0	32.42	0.00091	K	ETEILSGSWTEQTYQEGTQATYK	C				C130904_012.10240.10240.3
														1	1	Q28085	RecName: Full=Complement factor H; AltName: Full=H factor 1; Flags: Precursor;	3466	144958	221	168	114	87	6736	1	1	1	902.396	2704.17	3	2704.17	-0.0041	1	20.39	0.012	K	AACYERECSIPEMDPYLNAYPR	K				C130904_012.10462.10462.3
														1	1	Q28085	RecName: Full=Complement factor H; AltName: Full=H factor 1; Flags: Precursor;	3466	144958	221	168	114	87	6741	1	1	1	679.071	2712.25	4	2712.26	-0.009	1	34.61	0.00057	K	GSHKIQCVDGEWTALPVCIEEER	T				C130904_012.9834.9834.4
														1	1	Q28085	RecName: Full=Complement factor H; AltName: Full=H factor 1; Flags: Precursor;	3466	144958	221	168	114	87	6742	1	1	1	905.094	2712.26	3	2712.26	-0.0029	1	57.42	4.1e-06	K	GSHKIQCVDGEWTALPVCIEEER	T				C130904_012.9843.9843.3
														1	1	Q28085	RecName: Full=Complement factor H; AltName: Full=H factor 1; Flags: Precursor;	3466	144958	221	168	114	87	6752	1	1	1	1365.07	2728.12	2	2728.12	-0.0024	0	74.59	1e-07	R	YQYGEEVTYDCDEGFGTDGPASIR	C				C130904_012.10405.10405.2
														1	1	Q28085	RecName: Full=Complement factor H; AltName: Full=H factor 1; Flags: Precursor;	3466	144958	221	168	114	87	6753	1	1	1	910.744	2729.21	3	2729.21	-0.0046	0	48.29	3e-05	K	LSYTCEEGFEISENNVIICHMGK	W				C130904_012.10769.10769.3
														1	1	Q28085	RecName: Full=Complement factor H; AltName: Full=H factor 1; Flags: Precursor;	3466	144958	221	168	114	87	6770	1	1	1	916.074	2745.2	3	2745.21	-0.0082	0	6.02	0.27	K	LSYTCEEGFEISENNVIICHMGK	W	Oxidation (M)	0.00000000000000000000100.0		C130904_012.10092.10092.3
														1	1	Q28085	RecName: Full=Complement factor H; AltName: Full=H factor 1; Flags: Precursor;	3466	144958	221	168	114	87	6773	1	1	1	1375.66	2749.31	2	2749.32	-0.0098	1	34.41	0.00059	R	FITCISGEWTQPPQCIATDELRK	C				C130904_012.10759.10759.2
														1	1	Q28085	RecName: Full=Complement factor H; AltName: Full=H factor 1; Flags: Precursor;	3466	144958	221	168	114	87	6774	1	1	1	917.446	2749.31	3	2749.32	-0.0057	1	34.92	0.00053	R	FITCISGEWTQPPQCIATDELRK	C				C130904_012.10589.10589.3
														1	1	Q28085	RecName: Full=Complement factor H; AltName: Full=H factor 1; Flags: Precursor;	3466	144958	221	168	114	87	6775	1	1	1	917.446	2749.32	3	2749.32	-0.0053	1	43.98	7.5e-05	R	FITCISGEWTQPPQCIATDELRK	C				C130904_012.10802.10802.3
														1	1	Q28085	RecName: Full=Complement factor H; AltName: Full=H factor 1; Flags: Precursor;	3466	144958	221	168	114	87	6795	1	1	1	922.799	2765.38	3	2765.37	0.003	2	60.12	2.3e-06	K	ISILCKENYLIQDAEEIVCKDGR	W				C130904_012.11820.11820.3
														1	1	Q28085	RecName: Full=Complement factor H; AltName: Full=H factor 1; Flags: Precursor;	3466	144958	221	168	114	87	6796	1	1	1	692.351	2765.38	4	2765.37	0.0035	2	84.86	1.1e-08	K	ISILCKENYLIQDAEEIVCKDGR	W				C130904_012.11844.11844.4
														1	1	Q28085	RecName: Full=Complement factor H; AltName: Full=H factor 1; Flags: Precursor;	3466	144958	221	168	114	87	6811	1	1	1	1389.66	2777.3	2	2777.3	-0.003	1	96.28	9.4e-10	R	KETEILSGSWTEQTYQEGTQATYK	C				C130904_012.9457.9457.2
														1	1	Q28085	RecName: Full=Complement factor H; AltName: Full=H factor 1; Flags: Precursor;	3466	144958	221	168	114	87	6812	1	1	1	926.774	2777.3	3	2777.3	-0.0028	1	90.96	3e-09	R	KETEILSGSWTEQTYQEGTQATYK	C				C130904_012.9435.9435.3
														1	1	Q28085	RecName: Full=Complement factor H; AltName: Full=H factor 1; Flags: Precursor;	3466	144958	221	168	114	87	6861	1	1	1	705.602	2818.38	4	2818.37	0.0079	2	36.95	0.00034	K	ENYLIQDAEEIVCKDGRWQSIPR	C				C130904_012.11531.11531.4
														1	1	Q28085	RecName: Full=Complement factor H; AltName: Full=H factor 1; Flags: Precursor;	3466	144958	221	168	114	87	6862	1	1	1	940.468	2818.38	3	2818.37	0.0104	2	28.46	0.0021	K	ENYLIQDAEEIVCKDGRWQSIPR	C				C130904_012.11536.11536.3
														1	1	Q28085	RecName: Full=Complement factor H; AltName: Full=H factor 1; Flags: Precursor;	3466	144958	221	168	114	87	6914	1	1	1	983.789	2948.34	3	2948.36	-0.0103	0	33.14	0.00078	K	KPCAHPGDTPFGSFHLAEGTQFEYGAK	V				C130904_012.9515.9515.3
														1	1	Q28085	RecName: Full=Complement factor H; AltName: Full=H factor 1; Flags: Precursor;	3466	144958	221	168	114	87	6915	1	1	1	738.096	2948.35	4	2948.36	-0.0003	0	24.01	0.0056	K	KPCAHPGDTPFGSFHLAEGTQFEYGAK	V				C130904_012.9480.9480.4
														1	1	Q28085	RecName: Full=Complement factor H; AltName: Full=H factor 1; Flags: Precursor;	3466	144958	221	168	114	87	6941	1	1	1	1500.63	2999.25	2	2999.25	-0.0047	1	14.25	0.046	K	DRYQYGEEVTYDCDEGFGTDGPASIR	C				C130904_012.10013.10013.2
														1	1	Q28085	RecName: Full=Complement factor H; AltName: Full=H factor 1; Flags: Precursor;	3466	144958	221	168	114	87	6942	1	1	1	1000.76	2999.25	3	2999.25	-0.0039	1	38.6	0.00024	K	DRYQYGEEVTYDCDEGFGTDGPASIR	C				C130904_012.9942.9942.3
														1	1	Q28085	RecName: Full=Complement factor H; AltName: Full=H factor 1; Flags: Precursor;	3466	144958	221	168	114	87	6961	1	1	1	1025.14	3072.39	3	3072.4	-0.0042	0	39.96	0.00018	K	IQLCPPPPQVPNACDMTTTVNYQDGEK	I				C130904_012.10087.10087.3
														1	1	Q28085	RecName: Full=Complement factor H; AltName: Full=H factor 1; Flags: Precursor;	3466	144958	221	168	114	87	6962	1	1	1	770.119	3076.45	4	3076.45	-0.0049	1	34.01	0.00065	R	KKPCAHPGDTPFGSFHLAEGTQFEYGAK	V				C130904_012.9006.9006.4
														1	1	Q28085	RecName: Full=Complement factor H; AltName: Full=H factor 1; Flags: Precursor;	3466	144958	221	168	114	87	6963	1	1	1	616.297	3076.45	5	3076.45	-0.0031	1	16.57	0.028	R	KKPCAHPGDTPFGSFHLAEGTQFEYGAK	V				C130904_012.9005.9005.5
														1	1	Q28085	RecName: Full=Complement factor H; AltName: Full=H factor 1; Flags: Precursor;	3466	144958	221	168	114	87	6964	1	1	1	1026.49	3076.45	3	3076.45	0.0008	1	16.52	0.028	R	KKPCAHPGDTPFGSFHLAEGTQFEYGAK	V				C130904_012.9045.9045.3
														1	1	Q28085	RecName: Full=Complement factor H; AltName: Full=H factor 1; Flags: Precursor;	3466	144958	221	168	114	87	6973	1	1	1	1030.47	3088.39	3	3088.39	-0.0019	0	34.01	0.00065	K	IQLCPPPPQVPNACDMTTTVNYQDGEK	I	Oxidation (M)	0.000000000000000100000000000.0		C130904_012.9281.9281.3
														1	1	Q28085	RecName: Full=Complement factor H; AltName: Full=H factor 1; Flags: Precursor;	3466	144958	221	168	114	87	7085	1	1	1	1118.87	3353.6	3	3353.61	-0.0037	2	69.97	2.7e-07	K	EPPPRKETEILSGSWTEQTYQEGTQATYK	C				C130904_012.9248.9248.3
														1	1	Q28085	RecName: Full=Complement factor H; AltName: Full=H factor 1; Flags: Precursor;	3466	144958	221	168	114	87	7086	1	1	1	839.41	3353.61	4	3353.61	0.0067	2	39.23	0.00021	K	EPPPRKETEILSGSWTEQTYQEGTQATYK	C				C130904_012.9213.9213.4
														1	1	Q28085	RecName: Full=Complement factor H; AltName: Full=H factor 1; Flags: Precursor;	3466	144958	221	168	114	87	7129	1	1	1	873.894	3491.55	4	3491.56	-0.0164	0	34.32	0.0006	R	TCGNIPDLDHGDVKPSVPPYHHGDSVEFSCR	E				C130904_012.8232.8232.4
														1	1	Q28085	RecName: Full=Complement factor H; AltName: Full=H factor 1; Flags: Precursor;	3466	144958	221	168	114	87	7130	1	1	1	699.318	3491.56	5	3491.56	-0.0072	0	24.91	0.0046	R	TCGNIPDLDHGDVKPSVPPYHHGDSVEFSCR	E				C130904_012.8253.8253.5
														1	1	Q28085	RecName: Full=Complement factor H; AltName: Full=H factor 1; Flags: Precursor;	3466	144958	221	168	114	87	7131	1	1	1	1164.86	3491.56	3	3491.56	-0.0029	0	36.15	0.00041	R	TCGNIPDLDHGDVKPSVPPYHHGDSVEFSCR	E				C130904_012.8266.8266.3
														1	1	Q28085	RecName: Full=Complement factor H; AltName: Full=H factor 1; Flags: Precursor;	3466	144958	221	168	114	87	7132	1	1	1	582.934	3491.56	6	3491.56	-0.0008	0	4.78	0.36	R	TCGNIPDLDHGDVKPSVPPYHHGDSVEFSCR	E				C130904_012.8259.8259.6
														1	1	Q28085	RecName: Full=Complement factor H; AltName: Full=H factor 1; Flags: Precursor;	3466	144958	221	168	114	87	7154	1	1	1	1234.22	3699.65	3	3699.64	0.0073	0	57.63	3.9e-06	K	IFSDALEPDQEYTYGQVVQFECNSGYMLDGPK	Q				C130904_012.12357.12357.3
														1	1	Q28085	RecName: Full=Complement factor H; AltName: Full=H factor 1; Flags: Precursor;	3466	144958	221	168	114	87	7156	1	1	1	1239.55	3715.64	3	3715.63	0.0071	0	15.79	0.033	K	IFSDALEPDQEYTYGQVVQFECNSGYMLDGPK	Q	Oxidation (M)	0.00000000000000000000000000100000.0		C130904_012.12019.12019.3
														1	1	Q28085	RecName: Full=Complement factor H; AltName: Full=H factor 1; Flags: Precursor;	3466	144958	221	168	114	87	7182	1	1	1	890.614	4448.03	5	4448.03	0.0051	2	5.9	0.28	R	CLGGEWSRPQDCISTNCVNLPTFEDAVLTDREKDFYR	S				C130904_012.11511.11511.5
														1		P06909	RecName: Full=Complement factor H; AltName: Full=Protein beta-1-H; Flags: Precursor;	29	143722	3	2	2	1	40	6	0	0	404.698	807.381	2	807.381	0	0	5.28	4.9	K	CRPGYR	T				C130904_012.3656.3656.2
														1		P06909	RecName: Full=Complement factor H; AltName: Full=Protein beta-1-H; Flags: Precursor;	29	143722	3	2	2	1	1783	1	0	1	557.79	1113.57	2	1113.57	-0.0022	1	27.77	0.011	K	DGRWQSLPR	C				C130904_012.6803.6803.2
														1		P06909	RecName: Full=Complement factor H; AltName: Full=Protein beta-1-H; Flags: Precursor;	29	143722	3	2	2	1	1784	1	0	1	557.79	1113.57	2	1113.57	-0.0017	1	20.58	0.031	K	DGRWQSLPR	C				C130904_012.7126.7126.2
														2	1	Q7SIH1	RecName: Full=Alpha-2-macroglobulin; Short=Alpha-2-M; Flags: Precursor;	2308	168953	130	105	78	66	27	1	1	1	402.757	803.5	2	803.502	-0.0016	1	20.27	0.11	K	IFQLKR	Q				C130904_012.6141.6141.2
														2	1	Q7SIH1	RecName: Full=Alpha-2-macroglobulin; Short=Alpha-2-M; Flags: Precursor;	2308	168953	130	105	78	66	33	1	1	0	403.706	805.397	2	805.397	-0.0003	0	1.72	0.69	K	GPTQEFK	K				C130904_012.4797.4797.2
														2	1	Q7SIH1	RecName: Full=Alpha-2-macroglobulin; Short=Alpha-2-M; Flags: Precursor;	2308	168953	130	105	78	66	230	1	1	1	424.226	846.437	2	846.438	-0.0012	0	56.76	0.00012	K	AGALCLSR	D				C130904_012.6200.6200.2
														2	1	Q7SIH1	RecName: Full=Alpha-2-macroglobulin; Short=Alpha-2-M; Flags: Precursor;	2308	168953	130	105	78	66	324	1	1	1	431.747	861.48	2	861.481	-0.0004	0	23.37	0.22	K	VSESLSLK	L				C130904_012.6536.6536.2
														2	1	Q7SIH1	RecName: Full=Alpha-2-macroglobulin; Short=Alpha-2-M; Flags: Precursor;	2308	168953	130	105	78	66	396	1	1	1	438.258	874.502	2	874.503	-0.0005	1	20.05	0.49	R	RGIPFTGK	V				C130904_012.5956.5956.2
														2	1	Q7SIH1	RecName: Full=Alpha-2-macroglobulin; Short=Alpha-2-M; Flags: Precursor;	2308	168953	130	105	78	66	539	1	1	1	450.778	899.542	2	899.544	-0.002	1	27.73	0.048	K	GQVLKDLK	E				C130904_012.5364.5364.2
														2	1	Q7SIH1	RecName: Full=Alpha-2-macroglobulin; Short=Alpha-2-M; Flags: Precursor;	2308	168953	130	105	78	66	588	1	1	1	456.199	910.384	2	910.382	0.0012	0	26.37	0.0043	R	VTMNMCR	K				C130904_012.5610.5610.2
														2	1	Q7SIH1	RecName: Full=Alpha-2-macroglobulin; Short=Alpha-2-M; Flags: Precursor;	2308	168953	130	105	78	66	685	1	1	1	464.195	926.376	2	926.377	-0.0009	0	11.93	0.076	R	VTMNMCR	K	Oxidation (M)	0.0000100.0		C130904_012.4350.4350.2
														2	1	Q7SIH1	RecName: Full=Alpha-2-macroglobulin; Short=Alpha-2-M; Flags: Precursor;	2308	168953	130	105	78	66	686	1	1	1	464.197	926.38	2	926.377	0.0025	0	23.33	0.0065	R	VTMNMCR	K	Oxidation (M)	0.0010000.0		C130904_012.4107.4107.2
														2	1	Q7SIH1	RecName: Full=Alpha-2-macroglobulin; Short=Alpha-2-M; Flags: Precursor;	2308	168953	130	105	78	66	904	1	1	1	484.236	966.457	2	966.459	-0.002	1	16.74	0.65	K	RQEFEMK	I				C130904_012.5191.5191.2
														2	1	Q7SIH1	RecName: Full=Alpha-2-macroglobulin; Short=Alpha-2-M; Flags: Precursor;	2308	168953	130	105	78	66	939	1	1	1	487.805	973.595	2	973.592	0.0027	1	9.03	0.24	K	IKGTSLSIR	V				C130904_012.5867.5867.2
														2	1	Q7SIH1	RecName: Full=Alpha-2-macroglobulin; Short=Alpha-2-M; Flags: Precursor;	2308	168953	130	105	78	66	1052	1	1	1	497.24	992.466	2	992.467	-0.0012	0	35.08	0.014	K	FQVENSNR	L				C130904_012.5086.5086.2
														2	1	Q7SIH1	RecName: Full=Alpha-2-macroglobulin; Short=Alpha-2-M; Flags: Precursor;	2308	168953	130	105	78	66	1206	1	1	0	509.798	1017.58	2	1017.59	-0.0034	0	25.47	0.028	K	ATVLNYLPK	C				C130904_012.9356.9356.2
														2	1	Q7SIH1	RecName: Full=Alpha-2-macroglobulin; Short=Alpha-2-M; Flags: Precursor;	2308	168953	130	105	78	66	1352	1	1	1	522.759	1043.5	2	1043.5	-0.0006	0	35.07	0.00088	R	YGAATFTSAR	K				C130904_012.6733.6733.2
														2	1	Q7SIH1	RecName: Full=Alpha-2-macroglobulin; Short=Alpha-2-M; Flags: Precursor;	2308	168953	130	105	78	66	1622	1	1	0	545.803	1089.59	2	1089.59	-0.0027	2	17.87	0.021	K	GPTQEFKKR	T				C130904_012.4002.4002.2
														2	1	Q7SIH1	RecName: Full=Alpha-2-macroglobulin; Short=Alpha-2-M; Flags: Precursor;	2308	168953	130	105	78	66	1748	1	1	1	554.797	1107.58	2	1107.58	-0.0015	0	50.24	7.1e-05	R	SLFTDVVAEK	D				C130904_012.9629.9629.2
														2	1	Q7SIH1	RecName: Full=Alpha-2-macroglobulin; Short=Alpha-2-M; Flags: Precursor;	2308	168953	130	105	78	66	1793	1	1	0	558.805	1115.6	2	1115.6	-0.0018	0	38.08	0.0016	R	QTVSWAVTPK	S				C130904_012.9736.9736.2
														2	1	Q7SIH1	RecName: Full=Alpha-2-macroglobulin; Short=Alpha-2-M; Flags: Precursor;	2308	168953	130	105	78	66	1794	1	1	0	558.806	1115.6	2	1115.6	-0.0011	0	51.99	6.9e-05	R	QTVSWAVTPK	S				C130904_012.7786.7786.2
														2	1	Q7SIH1	RecName: Full=Alpha-2-macroglobulin; Short=Alpha-2-M; Flags: Precursor;	2308	168953	130	105	78	66	1871	1	1	1	566.321	1130.63	2	1130.63	-0.0014	0	16.54	0.044	R	STGTLLNNAIK	G				C130904_012.7697.7697.2
														2	1	Q7SIH1	RecName: Full=Alpha-2-macroglobulin; Short=Alpha-2-M; Flags: Precursor;	2308	168953	130	105	78	66	1899	1	1	1	568.313	1134.61	2	1134.61	-0.0023	0	25.83	0.0038	K	GATEITTTITK	L				C130904_012.6660.6660.2
														2	1	Q7SIH1	RecName: Full=Alpha-2-macroglobulin; Short=Alpha-2-M; Flags: Precursor;	2308	168953	130	105	78	66	2082	1	1	1	583.275	1164.53	2	1164.53	0.0001	0	20.54	0.018	K	ICPQPEEHR	I				C130904_012.4259.4259.2
														2	1	Q7SIH1	RecName: Full=Alpha-2-macroglobulin; Short=Alpha-2-M; Flags: Precursor;	2308	168953	130	105	78	66	2127	1	1	1	586.808	1171.6	2	1171.6	0.0031	1	22.13	0.015	R	YGAATFTSARK	A				C130904_012.5731.5731.2
														2	1	Q7SIH1	RecName: Full=Alpha-2-macroglobulin; Short=Alpha-2-M; Flags: Precursor;	2308	168953	130	105	78	66	2233	1	1	1	596.783	1191.55	2	1191.55	-0.0008	0	31.26	0.0012	K	EGSQGSHVYTK	A				C130904_012.3874.3874.2
														2	1	Q7SIH1	RecName: Full=Alpha-2-macroglobulin; Short=Alpha-2-M; Flags: Precursor;	2308	168953	130	105	78	66	2348	1	1	0	605.824	1209.63	2	1209.64	-0.0027	0	43.32	0.00037	K	LPPNVVEESAR	A				C130904_012.6875.6875.2
														2	1	Q7SIH1	RecName: Full=Alpha-2-macroglobulin; Short=Alpha-2-M; Flags: Precursor;	2308	168953	130	105	78	66	2349	1	1	0	605.824	1209.63	2	1209.64	-0.0013	0	41.57	0.00035	K	LPPNVVEESAR	A				C130904_012.7128.7128.2
														2	1	Q7SIH1	RecName: Full=Alpha-2-macroglobulin; Short=Alpha-2-M; Flags: Precursor;	2308	168953	130	105	78	66	2640	1	1	1	625.839	1249.66	2	1249.67	-0.0033	0	49.38	2.3e-05	K	LSFVTVDSNLR	R				C130904_012.9751.9751.2
														2	1	Q7SIH1	RecName: Full=Alpha-2-macroglobulin; Short=Alpha-2-M; Flags: Precursor;	2308	168953	130	105	78	66	2914	1	1	1	644.348	1286.68	2	1286.68	-0.0023	0	51.39	7.7e-05	R	DTGLGLSPTASLR	V				C130904_012.8955.8955.2
														2	1	Q7SIH1	RecName: Full=Alpha-2-macroglobulin; Short=Alpha-2-M; Flags: Precursor;	2308	168953	130	105	78	66	2917	1	1	1	644.355	1286.7	2	1286.7	-0.0031	0	29.8	0.0041	K	TQTVQAHYVLK	G				C130904_012.6183.6183.2
														2	1	Q7SIH1	RecName: Full=Alpha-2-macroglobulin; Short=Alpha-2-M; Flags: Precursor;	2308	168953	130	105	78	66	2919	2	1	1	429.906	1286.7	3	1286.7	-0.0022	0	0.05	1	K	TQTVQAHYVLK	G				C130904_012.6176.6176.3
														2	1	Q7SIH1	RecName: Full=Alpha-2-macroglobulin; Short=Alpha-2-M; Flags: Precursor;	2308	168953	130	105	78	66	3022	1	1	1	651.845	1301.67	2	1301.68	-0.0015	0	29.86	0.0071	R	VTASPQSLCALR	A				C130904_012.7866.7866.2
														2	1	Q7SIH1	RecName: Full=Alpha-2-macroglobulin; Short=Alpha-2-M; Flags: Precursor;	2308	168953	130	105	78	66	3084	1	1	1	656.355	1310.7	2	1310.7	-0.0021	0	23.87	0.0058	K	AILYLNTGYQR	Q				C130904_012.9273.9273.2
														2	1	Q7SIH1	RecName: Full=Alpha-2-macroglobulin; Short=Alpha-2-M; Flags: Precursor;	2308	168953	130	105	78	66	3172	1	1	1	662.823	1323.63	2	1323.63	0.0035	0	18.63	0.018	R	NALFCLDSAWK	S				C130904_012.11052.11052.2
														2	1	Q7SIH1	RecName: Full=Alpha-2-macroglobulin; Short=Alpha-2-M; Flags: Precursor;	2308	168953	130	105	78	66	3400	1	1	1	457.934	1370.78	3	1370.78	0.0032	0	39.25	0.00055	R	IQHHTLLASPVR	A				C130904_012.5845.5845.3
														2	1	Q7SIH1	RecName: Full=Alpha-2-macroglobulin; Short=Alpha-2-M; Flags: Precursor;	2308	168953	130	105	78	66	3548	1	1	1	703.376	1404.74	2	1404.74	0.0019	0	22.43	0.0079	K	ELVFYYLIMAK	G	Oxidation (M)	0.00000000100.0		C130904_012.12293.12293.2
														2	1	Q7SIH1	RecName: Full=Alpha-2-macroglobulin; Short=Alpha-2-M; Flags: Precursor;	2308	168953	130	105	78	66	3549	1	1	1	703.89	1405.77	2	1405.77	-0.0026	1	16.63	0.031	K	LSFVTVDSNLRR	G				C130904_012.8702.8702.2
														2	1	Q7SIH1	RecName: Full=Alpha-2-macroglobulin; Short=Alpha-2-M; Flags: Precursor;	2308	168953	130	105	78	66	3550	1	1	1	469.596	1405.77	3	1405.77	-0.0019	1	20.04	0.049	K	LSFVTVDSNLRR	G				C130904_012.8658.8658.3
														2	1	Q7SIH1	RecName: Full=Alpha-2-macroglobulin; Short=Alpha-2-M; Flags: Precursor;	2308	168953	130	105	78	66	3591	1	1	0	708.916	1415.82	2	1415.82	-0.0033	0	23.9	0.0057	K	MVSGFIPLKPTVK	M				C130904_012.9013.9013.2
														2	1	Q7SIH1	RecName: Full=Alpha-2-macroglobulin; Short=Alpha-2-M; Flags: Precursor;	2308	168953	130	105	78	66	3592	1	1	0	472.947	1415.82	3	1415.82	-0.0014	0	2.15	0.63	K	MVSGFIPLKPTVK	M				C130904_012.9004.9004.3
														2	1	Q7SIH1	RecName: Full=Alpha-2-macroglobulin; Short=Alpha-2-M; Flags: Precursor;	2308	168953	130	105	78	66	3615	1	1	1	711.374	1420.73	2	1420.73	-0.0024	0	52.47	1.2e-05	R	SNSFVYLEPLPR	E				C130904_012.10437.10437.2
														2	1	Q7SIH1	RecName: Full=Alpha-2-macroglobulin; Short=Alpha-2-M; Flags: Precursor;	2308	168953	130	105	78	66	3616	1	1	1	474.585	1420.73	3	1420.73	-0.0012	0	48.79	0.00012	R	SNSFVYLEPLPR	E				C130904_012.10469.10469.3
														2	1	Q7SIH1	RecName: Full=Alpha-2-macroglobulin; Short=Alpha-2-M; Flags: Precursor;	2308	168953	130	105	78	66	3665	1	1	1	716.861	1431.71	2	1431.71	-0.0018	0	88.79	7.3e-09	K	IQEEGTEVELTGK	G				C130904_012.7100.7100.2
														2	1	Q7SIH1	RecName: Full=Alpha-2-macroglobulin; Short=Alpha-2-M; Flags: Precursor;	2308	168953	130	105	78	66	3666	1	1	0	716.913	1431.81	2	1431.82	-0.0044	0	21.24	0.01	K	MVSGFIPLKPTVK	M	Oxidation (M)	0.1000000000000.0		C130904_012.8455.8455.2
														2	1	Q7SIH1	RecName: Full=Alpha-2-macroglobulin; Short=Alpha-2-M; Flags: Precursor;	2308	168953	130	105	78	66	3723	1	1	1	724.334	1446.65	2	1446.65	0.0009	0	64.86	8.3e-07	K	DMYSFLQDMGLK	A				C130904_012.12554.12554.2
														2	1	Q7SIH1	RecName: Full=Alpha-2-macroglobulin; Short=Alpha-2-M; Flags: Precursor;	2308	168953	130	105	78	66	3776	1	1	1	732.332	1462.65	2	1462.65	0.0018	0	72.19	1e-06	K	DMYSFLQDMGLK	A	Oxidation (M)	0.010000000000.0		C130904_012.11563.11563.2
														2	1	Q7SIH1	RecName: Full=Alpha-2-macroglobulin; Short=Alpha-2-M; Flags: Precursor;	2308	168953	130	105	78	66	3838	1	1	1	739.864	1477.71	2	1477.72	-0.0035	1	2.78	0.55	K	SAKEGSQGSHVYTK	A				C130904_012.3789.3789.2
														2	1	Q7SIH1	RecName: Full=Alpha-2-macroglobulin; Short=Alpha-2-M; Flags: Precursor;	2308	168953	130	105	78	66	3891	1	1	1	497.919	1490.74	3	1490.73	0.0018	0	40.85	0.00015	K	DLFHCVSFTLPR	S				C130904_012.11058.11058.3
														2	1	Q7SIH1	RecName: Full=Alpha-2-macroglobulin; Short=Alpha-2-M; Flags: Precursor;	2308	168953	130	105	78	66	3892	1	1	1	746.376	1490.74	2	1490.73	0.0028	0	21.97	0.0087	K	DLFHCVSFTLPR	S				C130904_012.11067.11067.2
														2	1	Q7SIH1	RecName: Full=Alpha-2-macroglobulin; Short=Alpha-2-M; Flags: Precursor;	2308	168953	130	105	78	66	4016	1	1	1	762.4	1522.78	2	1522.78	0.0034	0	71.85	1.5e-06	R	ASFSVLGDILGSAMR	N				C130904_012.12447.12447.2
														2	1	Q7SIH1	RecName: Full=Alpha-2-macroglobulin; Short=Alpha-2-M; Flags: Precursor;	2308	168953	130	105	78	66	4025	1	1	1	763.394	1524.77	2	1524.78	-0.0047	0	61.93	1.6e-06	K	AAQVTIQSSGTFSTK	F				C130904_012.7246.7246.2
														2	1	Q7SIH1	RecName: Full=Alpha-2-macroglobulin; Short=Alpha-2-M; Flags: Precursor;	2308	168953	130	105	78	66	4028	1	1	1	509.615	1525.82	3	1525.83	-0.0026	1	32.9	0.00082	K	SKAILYLNTGYQR	Q				C130904_012.8160.8160.3
														2	1	Q7SIH1	RecName: Full=Alpha-2-macroglobulin; Short=Alpha-2-M; Flags: Precursor;	2308	168953	130	105	78	66	4082	1	1	1	770.332	1538.65	2	1538.65	-0.0035	0	69.79	2.9e-07	K	HFDGSYSTFGEHR	G				C130904_012.6600.6600.2
														2	1	Q7SIH1	RecName: Full=Alpha-2-macroglobulin; Short=Alpha-2-M; Flags: Precursor;	2308	168953	130	105	78	66	4083	1	1	1	513.893	1538.66	3	1538.65	0.0018	0	32.08	0.00098	K	HFDGSYSTFGEHR	G				C130904_012.6569.6569.3
														2	1	Q7SIH1	RecName: Full=Alpha-2-macroglobulin; Short=Alpha-2-M; Flags: Precursor;	2308	168953	130	105	78	66	4087	1	1	1	513.933	1538.78	3	1538.78	0.0003	0	4.04	0.88	R	ASFSVLGDILGSAMR	N	Oxidation (M)	0.000000000000010.0		C130904_012.11839.11839.3
														2	1	Q7SIH1	RecName: Full=Alpha-2-macroglobulin; Short=Alpha-2-M; Flags: Precursor;	2308	168953	130	105	78	66	4088	1	1	1	770.396	1538.78	2	1538.78	0.0007	0	36.32	0.00039	R	ASFSVLGDILGSAMR	N	Oxidation (M)	0.000000000000010.0		C130904_012.11827.11827.2
														2	1	Q7SIH1	RecName: Full=Alpha-2-macroglobulin; Short=Alpha-2-M; Flags: Precursor;	2308	168953	130	105	78	66	4311	1	1	1	536.624	1606.85	3	1606.85	0.0025	0	49.43	0.00025	K	ALLAYAFALAGNQER	R				C130904_012.11711.11711.3
														2	1	Q7SIH1	RecName: Full=Alpha-2-macroglobulin; Short=Alpha-2-M; Flags: Precursor;	2308	168953	130	105	78	66	4312	1	1	1	804.433	1606.85	2	1606.85	0.0058	0	59.45	2.9e-06	K	ALLAYAFALAGNQER	R				C130904_012.11705.11705.2
														2	1	Q7SIH1	RecName: Full=Alpha-2-macroglobulin; Short=Alpha-2-M; Flags: Precursor;	2308	168953	130	105	78	66	4418	1	1	1	818.921	1635.83	2	1635.83	0.0024	0	97.68	3.4e-09	R	GNSEGNTWLTAFVLK	S				C130904_012.11895.11895.2
														2	1	Q7SIH1	RecName: Full=Alpha-2-macroglobulin; Short=Alpha-2-M; Flags: Precursor;	2308	168953	130	105	78	66	4419	1	1	1	546.284	1635.83	3	1635.83	0.0004	2	22.5	0.0078	K	RQEFEMKIEVEAK	I				C130904_012.7633.7633.3
														2	1	Q7SIH1	RecName: Full=Alpha-2-macroglobulin; Short=Alpha-2-M; Flags: Precursor;	2308	168953	130	105	78	66	4426	1	1	1	819.439	1636.86	2	1636.87	-0.0038	1	14.23	0.087	R	RTEVLTSLYEEAVK	E				C130904_012.9735.9735.2
														2	1	Q7SIH1	RecName: Full=Alpha-2-macroglobulin; Short=Alpha-2-M; Flags: Precursor;	2308	168953	130	105	78	66	4427	1	1	1	546.629	1636.87	3	1636.87	-0.0017	1	20.78	0.011	R	RTEVLTSLYEEAVK	E				C130904_012.9707.9707.3
														2	1	Q7SIH1	RecName: Full=Alpha-2-macroglobulin; Short=Alpha-2-M; Flags: Precursor;	2308	168953	130	105	78	66	4486	1	1	1	551.614	1651.82	3	1651.82	-0.0024	2	37.76	0.00066	K	RQEFEMKIEVEAK	I	Oxidation (M)	0.0000010000000.0		C130904_012.6285.6285.3
														2	1	Q7SIH1	RecName: Full=Alpha-2-macroglobulin; Short=Alpha-2-M; Flags: Precursor;	2308	168953	130	105	78	66	4487	1	1	1	827.443	1652.87	2	1652.87	-0.0012	1	89.13	4.4e-09	R	KAAQVTIQSSGTFSTK	F				C130904_012.6451.6451.2
														2	1	Q7SIH1	RecName: Full=Alpha-2-macroglobulin; Short=Alpha-2-M; Flags: Precursor;	2308	168953	130	105	78	66	4488	1	1	1	551.965	1652.87	3	1652.87	-0.0011	1	66.3	1.8e-06	R	KAAQVTIQSSGTFSTK	F				C130904_012.6443.6443.3
														2	1	Q7SIH1	RecName: Full=Alpha-2-macroglobulin; Short=Alpha-2-M; Flags: Precursor;	2308	168953	130	105	78	66	4649	1	1	1	854.454	1706.89	2	1706.89	0.0017	0	83.91	1.4e-08	R	SPTSQEVMFLTIQVK	G				C130904_012.11227.11227.2
														2	1	Q7SIH1	RecName: Full=Alpha-2-macroglobulin; Short=Alpha-2-M; Flags: Precursor;	2308	168953	130	105	78	66	4689	1	1	1	862.453	1722.89	2	1722.89	0.005	0	34.54	0.00058	R	SPTSQEVMFLTIQVK	G	Oxidation (M)	0.000000010000000.0		C130904_012.10517.10517.2
														2	1	Q7SIH1	RecName: Full=Alpha-2-macroglobulin; Short=Alpha-2-M; Flags: Precursor;	2308	168953	130	105	78	66	4690	1	1	1	575.306	1722.9	3	1722.89	0.0094	0	22.17	0.0083	R	SPTSQEVMFLTIQVK	G	Oxidation (M)	0.000000010000000.0		C130904_012.10533.10533.3
														2	1	Q7SIH1	RecName: Full=Alpha-2-macroglobulin; Short=Alpha-2-M; Flags: Precursor;	2308	168953	130	105	78	66	4834	1	1	1	445.235	1776.91	4	1776.9	0.007	0	16.11	0.031	K	EDNTIHWTRPQKPR	L				C130904_012.5793.5793.4
														2	1	Q7SIH1	RecName: Full=Alpha-2-macroglobulin; Short=Alpha-2-M; Flags: Precursor;	2308	168953	130	105	78	66	4835	1	1	1	593.311	1776.91	3	1776.9	0.0096	0	12.62	0.065	K	EDNTIHWTRPQKPR	L				C130904_012.5769.5769.3
														2	1	Q7SIH1	RecName: Full=Alpha-2-macroglobulin; Short=Alpha-2-M; Flags: Precursor;	2308	168953	130	105	78	66	4857	1	1	1	892.991	1783.97	2	1783.97	-0.0054	0	24.85	0.0047	R	VSVQLEASPAFLAVPEK	E				C130904_012.10850.10850.2
														2	1	Q7SIH1	RecName: Full=Alpha-2-macroglobulin; Short=Alpha-2-M; Flags: Precursor;	2308	168953	130	105	78	66	4884	1	1	1	598.679	1793.02	3	1793.02	-0.0034	0	39.76	0.00019	K	DTIIKPLLVEPEGLEK	E				C130904_012.10370.10370.3
														2	1	Q7SIH1	RecName: Full=Alpha-2-macroglobulin; Short=Alpha-2-M; Flags: Precursor;	2308	168953	130	105	78	66	4885	1	1	1	897.516	1793.02	2	1793.02	-0.0013	0	64.43	9.1e-07	K	DTIIKPLLVEPEGLEK	E				C130904_012.10377.10377.2
														2	1	Q7SIH1	RecName: Full=Alpha-2-macroglobulin; Short=Alpha-2-M; Flags: Precursor;	2308	168953	130	105	78	66	5162	1	1	1	951.022	1900.03	2	1900.03	-0.0002	0	28.25	0.0022	R	LLIYAILPDGEVVGDSAR	Y				C130904_012.12022.12022.2
														2	1	Q7SIH1	RecName: Full=Alpha-2-macroglobulin; Short=Alpha-2-M; Flags: Precursor;	2308	168953	130	105	78	66	5163	1	1	1	634.351	1900.03	3	1900.03	0.0018	0	19.13	0.016	R	LLIYAILPDGEVVGDSAR	Y				C130904_012.12038.12038.3
														2	1	Q7SIH1	RecName: Full=Alpha-2-macroglobulin; Short=Alpha-2-M; Flags: Precursor;	2308	168953	130	105	78	66	5213	1	1	1	641.377	1921.11	3	1921.11	-0.0047	1	7.11	0.21	R	KDTIIKPLLVEPEGLEK	E				C130904_012.9130.9130.3
														2	1	Q7SIH1	RecName: Full=Alpha-2-macroglobulin; Short=Alpha-2-M; Flags: Precursor;	2308	168953	130	105	78	66	5214	1	1	1	481.285	1921.11	4	1921.11	-0.0019	1	16.03	0.031	R	KDTIIKPLLVEPEGLEK	E				C130904_012.9142.9142.4
														2	1	Q7SIH1	RecName: Full=Alpha-2-macroglobulin; Short=Alpha-2-M; Flags: Precursor;	2308	168953	130	105	78	66	5227	1	1	1	644.681	1931.02	3	1931.02	0.0042	1	6.07	0.27	R	IQHHTLLASPVRAEMGR	N	Oxidation (M)	0.00000000000000100.0		C130904_012.5764.5764.3
														2	1	Q7SIH1	RecName: Full=Alpha-2-macroglobulin; Short=Alpha-2-M; Flags: Precursor;	2308	168953	130	105	78	66	5389	1	1	1	996.449	1990.88	2	1990.89	-0.0073	0	39.71	0.00019	R	DFVHFDDTSEPPTETVR	K				C130904_012.9205.9205.2
														2	1	Q7SIH1	RecName: Full=Alpha-2-macroglobulin; Short=Alpha-2-M; Flags: Precursor;	2308	168953	130	105	78	66	5391	1	1	1	664.638	1990.89	3	1990.89	0.0022	0	25.84	0.0038	R	DFVHFDDTSEPPTETVR	K				C130904_012.9195.9195.3
														2	1	Q7SIH1	RecName: Full=Alpha-2-macroglobulin; Short=Alpha-2-M; Flags: Precursor;	2308	168953	130	105	78	66	5429	1	1	1	1001.5	2000.98	2	2000.98	-0.0021	0	44.62	6.5e-05	K	GSGGTAEHPFTVEEFVLPK	F				C130904_012.10316.10316.2
														2	1	Q7SIH1	RecName: Full=Alpha-2-macroglobulin; Short=Alpha-2-M; Flags: Precursor;	2308	168953	130	105	78	66	5430	1	1	1	668.001	2000.98	3	2000.98	-0.0016	0	23.17	0.042	K	GSGGTAEHPFTVEEFVLPK	F				C130904_012.10304.10304.3
														2	1	Q7SIH1	RecName: Full=Alpha-2-macroglobulin; Short=Alpha-2-M; Flags: Precursor;	2308	168953	130	105	78	66	5461	1	1	1	1007.01	2012.01	2	2012.02	-0.0079	0	20.95	0.011	K	VGLNFSPGQSFPASQAHLR	V				C130904_012.9483.9483.2
														2	1	Q7SIH1	RecName: Full=Alpha-2-macroglobulin; Short=Alpha-2-M; Flags: Precursor;	2308	168953	130	105	78	66	5462	1	1	1	671.682	2012.02	3	2012.02	0.0001	0	57.15	4.4e-06	K	VGLNFSPGQSFPASQAHLR	V				C130904_012.9448.9448.3
														2	1	Q7SIH1	RecName: Full=Alpha-2-macroglobulin; Short=Alpha-2-M; Flags: Precursor;	2308	168953	130	105	78	66	5578	1	1	1	685.373	2053.1	3	2053.11	-0.0085	1	91.1	9.7e-09	K	VSESLSLKLPPNVVEESAR	A				C130904_012.9911.9911.3
														2	1	Q7SIH1	RecName: Full=Alpha-2-macroglobulin; Short=Alpha-2-M; Flags: Precursor;	2308	168953	130	105	78	66	5579	1	1	1	1027.56	2053.1	2	2053.11	-0.0061	1	31.3	0.0012	K	VSESLSLKLPPNVVEESAR	A				C130904_012.9696.9696.2
														2	1	Q7SIH1	RecName: Full=Alpha-2-macroglobulin; Short=Alpha-2-M; Flags: Precursor;	2308	168953	130	105	78	66	5580	1	1	1	685.375	2053.1	3	2053.11	-0.0037	1	4.03	0.42	K	VSESLSLKLPPNVVEESAR	A				C130904_012.9653.9653.3
														2	1	Q7SIH1	RecName: Full=Alpha-2-macroglobulin; Short=Alpha-2-M; Flags: Precursor;	2308	168953	130	105	78	66	5591	1	1	1	1029.96	2057.91	2	2057.91	0.0012	0	118.6	7.6e-12	K	FSGELNNEGCFSQQVNTK	I				C130904_012.8165.8165.2
														2	1	Q7SIH1	RecName: Full=Alpha-2-macroglobulin; Short=Alpha-2-M; Flags: Precursor;	2308	168953	130	105	78	66	5686	1	1	1	1045.04	2088.07	2	2088.08	-0.0014	0	31.07	0.0012	R	VFQPFFVELTMPYSVIR	G	Oxidation (M)	0.00000000001000000.0		C130904_012.12663.12663.2
														2	1	Q7SIH1	RecName: Full=Alpha-2-macroglobulin; Short=Alpha-2-M; Flags: Precursor;	2308	168953	130	105	78	66	5687	1	1	1	697.034	2088.08	3	2088.08	0.0041	0	28.21	0.0023	R	VFQPFFVELTMPYSVIR	G	Oxidation (M)	0.00000000001000000.0		C130904_012.12671.12671.3
														2	1	Q7SIH1	RecName: Full=Alpha-2-macroglobulin; Short=Alpha-2-M; Flags: Precursor;	2308	168953	130	105	78	66	5761	1	1	1	530.754	2118.99	4	2118.99	0.0001	1	10.54	0.1	R	DFVHFDDTSEPPTETVRK	Y				C130904_012.8212.8212.4
														2	1	Q7SIH1	RecName: Full=Alpha-2-macroglobulin; Short=Alpha-2-M; Flags: Precursor;	2308	168953	130	105	78	66	6039	1	1	1	566.265	2261.03	4	2261.03	-0.0042	1	29.76	0.0017	R	NRDFVHFDDTSEPPTETVR	K				C130904_012.8053.8053.4
														2	1	Q7SIH1	RecName: Full=Alpha-2-macroglobulin; Short=Alpha-2-M; Flags: Precursor;	2308	168953	130	105	78	66	6040	1	1	1	754.685	2261.03	3	2261.03	-0.0022	1	77.43	5.5e-08	R	NRDFVHFDDTSEPPTETVR	K				C130904_012.8052.8052.3
														2	1	Q7SIH1	RecName: Full=Alpha-2-macroglobulin; Short=Alpha-2-M; Flags: Precursor;	2308	168953	130	105	78	66	6041	1	1	1	1131.53	2261.04	2	2261.03	0.0007	1	22.04	0.0086	R	NRDFVHFDDTSEPPTETVR	K				C130904_012.8085.8085.2
														2	1	Q7SIH1	RecName: Full=Alpha-2-macroglobulin; Short=Alpha-2-M; Flags: Precursor;	2308	168953	130	105	78	66	6100	1	1	1	762.371	2284.09	3	2284.1	-0.0079	0	17.25	0.024	R	HFPPAAATDTAADAHDPARPGAK	V				C130904_012.6274.6274.3
														2	1	Q7SIH1	RecName: Full=Alpha-2-macroglobulin; Short=Alpha-2-M; Flags: Precursor;	2308	168953	130	105	78	66	6101	1	1	1	572.031	2284.09	4	2284.1	-0.004	0	12.36	0.069	R	HFPPAAATDTAADAHDPARPGAK	V				C130904_012.6271.6271.4
														2	1	Q7SIH1	RecName: Full=Alpha-2-macroglobulin; Short=Alpha-2-M; Flags: Precursor;	2308	168953	130	105	78	66	6102	1	1	1	762.374	2284.1	3	2284.1	0.0023	0	14.87	0.04	R	HFPPAAATDTAADAHDPARPGAK	V				C130904_012.5975.5975.3
														2	1	Q7SIH1	RecName: Full=Alpha-2-macroglobulin; Short=Alpha-2-M; Flags: Precursor;	2308	168953	130	105	78	66	6103	1	1	1	572.033	2284.1	4	2284.1	0.0038	0	39.09	0.00022	R	HFPPAAATDTAADAHDPARPGAK	V				C130904_012.5938.5938.4
														2	1	Q7SIH1	RecName: Full=Alpha-2-macroglobulin; Short=Alpha-2-M; Flags: Precursor;	2308	168953	130	105	78	66	6104	1	1	1	762.375	2284.1	3	2284.1	0.0058	0	33.7	0.00069	R	HFPPAAATDTAADAHDPARPGAK	V				C130904_012.5683.5683.3
														2	1	Q7SIH1	RecName: Full=Alpha-2-macroglobulin; Short=Alpha-2-M; Flags: Precursor;	2308	168953	130	105	78	66	6105	1	1	1	572.034	2284.11	4	2284.1	0.0068	0	28.01	0.0024	R	HFPPAAATDTAADAHDPARPGAK	V				C130904_012.5676.5676.4
														2	1	Q7SIH1	RecName: Full=Alpha-2-macroglobulin; Short=Alpha-2-M; Flags: Precursor;	2308	168953	130	105	78	66	6148	1	1	1	769.005	2303.99	3	2303.99	0.0048	2	25.59	0.004	R	KYRNPSNCYGEESNAVCEK	F				C130904_012.5723.5723.3
														2	1	Q7SIH1	RecName: Full=Alpha-2-macroglobulin; Short=Alpha-2-M; Flags: Precursor;	2308	168953	130	105	78	66	6339	1	1	1	598.289	2389.13	4	2389.13	-0.0011	2	24.69	0.0048	R	NRDFVHFDDTSEPPTETVRK	Y				C130904_012.7285.7285.4
														2	1	Q7SIH1	RecName: Full=Alpha-2-macroglobulin; Short=Alpha-2-M; Flags: Precursor;	2308	168953	130	105	78	66	6388	1	1	1	807.395	2419.16	3	2419.17	-0.0105	1	34.83	0.00054	K	KDEFPFALEVQTLPQTCDGPK	A				C130904_012.10872.10872.3
														2	1	Q7SIH1	RecName: Full=Alpha-2-macroglobulin; Short=Alpha-2-M; Flags: Precursor;	2308	168953	130	105	78	66	6503	1	1	1	835.402	2503.18	3	2503.19	-0.0041	0	88.43	5.1e-09	K	QQNCQGGFSSTQDTVVALHALSR	Y				C130904_012.9609.9609.3
														2	1	Q7SIH1	RecName: Full=Alpha-2-macroglobulin; Short=Alpha-2-M; Flags: Precursor;	2308	168953	130	105	78	66	6525	1	1	1	504.467	2517.3	5	2517.3	-0.0048	1	34.33	0.00065	K	ICPQPEEHRIQHHTLLASPVR	A				C130904_012.6455.6455.5
														2	1	Q7SIH1	RecName: Full=Alpha-2-macroglobulin; Short=Alpha-2-M; Flags: Precursor;	2308	168953	130	105	78	66	6574	1	1	1	850.442	2548.3	3	2548.31	-0.0086	1	11.5	0.083	K	IQEEGTEVELTGKGATEITTTITK	L				C130904_012.9384.9384.3
														2	1	Q7SIH1	RecName: Full=Alpha-2-macroglobulin; Short=Alpha-2-M; Flags: Precursor;	2308	168953	130	105	78	66	6602	1	1	1	864.788	2591.34	3	2591.35	-0.0068	0	3.43	0.48	K	NEESLVFVQTDKPIYKPEQTVK	F				C130904_012.8880.8880.3
														2	1	Q7SIH1	RecName: Full=Alpha-2-macroglobulin; Short=Alpha-2-M; Flags: Precursor;	2308	168953	130	105	78	66	6603	1	1	1	648.844	2591.35	4	2591.35	-0.0007	0	2.72	0.55	K	NEESLVFVQTDKPIYKPEQTVK	F				C130904_012.8949.8949.4
														2	1	Q7SIH1	RecName: Full=Alpha-2-macroglobulin; Short=Alpha-2-M; Flags: Precursor;	2308	168953	130	105	78	66	6815	1	1	1	926.837	2777.49	3	2777.49	0.0012	0	11.34	0.086	R	IVLLDESFHPLNELVPLVYVEDPK	G				C130904_012.12639.12639.3
														2	1	Q7SIH1	RecName: Full=Alpha-2-macroglobulin; Short=Alpha-2-M; Flags: Precursor;	2308	168953	130	105	78	66	6905	1	1	1	976.536	2926.59	3	2926.58	0.0018	0	25.64	0.0039	R	AVDQSVLLMRPEAELSAATVYNLLPVK	D				C130904_012.12531.12531.3
														2	1	Q7SIH1	RecName: Full=Alpha-2-macroglobulin; Short=Alpha-2-M; Flags: Precursor;	2308	168953	130	105	78	66	6911	1	1	1	981.865	2942.57	3	2942.58	-0.0058	0	47.05	3.9e-05	R	AVDQSVLLMRPEAELSAATVYNLLPVK	D	Oxidation (M)	0.000000001000000000000000000.0		C130904_012.12130.12130.3
														2	1	Q7SIH1	RecName: Full=Alpha-2-macroglobulin; Short=Alpha-2-M; Flags: Precursor;	2308	168953	130	105	78	66	6965	1	1	1	1026.85	3077.54	3	3077.54	-0.0004	0	39.07	0.00022	R	APSAEVEMTAYVILAHVTAQPAPNPEDLK	R	Oxidation (M)	0.00000001000000000000000000000.0		C130904_012.12240.12240.3
														2	1	Q7SIH1	RecName: Full=Alpha-2-macroglobulin; Short=Alpha-2-M; Flags: Precursor;	2308	168953	130	105	78	66	6985	1	1	1	1035.89	3104.65	3	3104.65	-0.0012	1	36.78	0.00036	R	IVLLDESFHPLNELVPLVYVEDPKGNR	I				C130904_012.12260.12260.3
														2	1	Q7SIH1	RecName: Full=Alpha-2-macroglobulin; Short=Alpha-2-M; Flags: Precursor;	2308	168953	130	105	78	66	6986	1	1	1	777.172	3104.66	4	3104.65	0.0029	1	29.83	0.0016	R	IVLLDESFHPLNELVPLVYVEDPKGNR	I				C130904_012.12255.12255.4
														2	1	Q7SIH1	RecName: Full=Alpha-2-macroglobulin; Short=Alpha-2-M; Flags: Precursor;	2308	168953	130	105	78	66	7029	1	1	1	644.535	3217.64	5	3217.64	-0.0055	1	19.1	0.016	R	APSAEVEMTAYVILAHVTAQPAPNPEDLKR	A				C130904_012.12153.12153.5
														2	1	Q7SIH1	RecName: Full=Alpha-2-macroglobulin; Short=Alpha-2-M; Flags: Precursor;	2308	168953	130	105	78	66	7030	1	1	1	805.417	3217.64	4	3217.64	-0.0048	1	49.94	2.1e-05	R	APSAEVEMTAYVILAHVTAQPAPNPEDLKR	A				C130904_012.12118.12118.4
														2	1	Q7SIH1	RecName: Full=Alpha-2-macroglobulin; Short=Alpha-2-M; Flags: Precursor;	2308	168953	130	105	78	66	7039	1	1	1	809.196	3232.75	4	3232.76	-0.0054	1	27.19	0.0028	R	TTVLVKNEESLVFVQTDKPIYKPEQTVK	F				C130904_012.9397.9397.4
														2	1	Q7SIH1	RecName: Full=Alpha-2-macroglobulin; Short=Alpha-2-M; Flags: Precursor;	2308	168953	130	105	78	66	7040	1	1	1	1078.59	3232.76	3	3232.76	-0.0017	1	0.43	0.91	R	TTVLVKNEESLVFVQTDKPIYKPEQTVK	F				C130904_012.9441.9441.3
														2	1	Q7SIH1	RecName: Full=Alpha-2-macroglobulin; Short=Alpha-2-M; Flags: Precursor;	2308	168953	130	105	78	66	7041	1	1	1	1078.89	3233.64	3	3233.64	0.0057	1	30.28	0.0014	R	APSAEVEMTAYVILAHVTAQPAPNPEDLKR	A	Oxidation (M)	0.000000010000000000000000000000.0		C130904_012.11828.11828.3
														2	1	Q7SIH1	RecName: Full=Alpha-2-macroglobulin; Short=Alpha-2-M; Flags: Precursor;	2308	168953	130	105	78	66	7042	1	1	1	647.737	3233.65	5	3233.64	0.0082	1	10.95	0.094	R	APSAEVEMTAYVILAHVTAQPAPNPEDLKR	A	Oxidation (M)	0.000000010000000000000000000000.0		C130904_012.11818.11818.5
														2	1	Q7SIH1	RecName: Full=Alpha-2-macroglobulin; Short=Alpha-2-M; Flags: Precursor;	2308	168953	130	105	78	66	7043	1	1	1	809.419	3233.65	4	3233.64	0.0097	1	29.29	0.0018	R	APSAEVEMTAYVILAHVTAQPAPNPEDLKR	A	Oxidation (M)	0.000000010000000000000000000000.0		C130904_012.11792.11792.4
														2	1	Q7SIH1	RecName: Full=Alpha-2-macroglobulin; Short=Alpha-2-M; Flags: Precursor;	2308	168953	130	105	78	66	7045	1	1	1	540.949	3239.65	6	3239.66	-0.0068	1	16.1	0.031	R	TEVLTSLYEEAVKEDNTIHWTRPQKPR	L				C130904_012.10694.10694.6
														2	1	Q7SIH1	RecName: Full=Alpha-2-macroglobulin; Short=Alpha-2-M; Flags: Precursor;	2308	168953	130	105	78	66	7046	1	1	1	648.938	3239.65	5	3239.66	-0.0058	1	23.23	0.0066	R	TEVLTSLYEEAVKEDNTIHWTRPQKPR	L				C130904_012.10682.10682.5
														2	1	Q7SIH1	RecName: Full=Alpha-2-macroglobulin; Short=Alpha-2-M; Flags: Precursor;	2308	168953	130	105	78	66	7047	1	1	1	810.923	3239.66	4	3239.66	0.0038	1	13.53	0.054	R	TEVLTSLYEEAVKEDNTIHWTRPQKPR	L				C130904_012.10684.10684.4
														2	1	Q7SIH1	RecName: Full=Alpha-2-macroglobulin; Short=Alpha-2-M; Flags: Precursor;	2308	168953	130	105	78	66	7092	1	1	1	1127.2	3378.59	3	3378.6	-0.0064	0	36.81	0.00035	R	SGTHTLPVEQGDMQGHFSMSVPVESDIAPVAR	L				C130904_012.10147.10147.3
														2	1	Q7SIH1	RecName: Full=Alpha-2-macroglobulin; Short=Alpha-2-M; Flags: Precursor;	2308	168953	130	105	78	66	7093	1	1	1	845.656	3378.6	4	3378.6	-0.0014	0	30.79	0.0013	R	SGTHTLPVEQGDMQGHFSMSVPVESDIAPVAR	L				C130904_012.10125.10125.4
														2	1	Q7SIH1	RecName: Full=Alpha-2-macroglobulin; Short=Alpha-2-M; Flags: Precursor;	2308	168953	130	105	78	66	7100	1	1	1	849.654	3394.59	4	3394.59	-0.0053	0	30.87	0.0013	R	SGTHTLPVEQGDMQGHFSMSVPVESDIAPVAR	L	Oxidation (M)	0.00000000000000000010000000000000.0		C130904_012.9704.9704.4
														2	1	Q7SIH1	RecName: Full=Alpha-2-macroglobulin; Short=Alpha-2-M; Flags: Precursor;	2308	168953	130	105	78	66	7101	1	1	1	680.158	3395.76	5	3395.76	-0.0028	2	28.56	0.0021	R	RTEVLTSLYEEAVKEDNTIHWTRPQKPR	L				C130904_012.10188.10188.5
														2	1	Q7SIH1	RecName: Full=Alpha-2-macroglobulin; Short=Alpha-2-M; Flags: Precursor;	2308	168953	130	105	78	66	7102	1	1	1	566.967	3395.76	6	3395.76	0.0016	2	8.58	0.16	R	RTEVLTSLYEEAVKEDNTIHWTRPQKPR	L				C130904_012.10213.10213.6
														2	1	Q7SIH1	RecName: Full=Alpha-2-macroglobulin; Short=Alpha-2-M; Flags: Precursor;	2308	168953	130	105	78	66	7108	1	1	1	853.652	3410.58	4	3410.59	-0.0098	0	43.21	8.9e-05	R	SGTHTLPVEQGDMQGHFSMSVPVESDIAPVAR	L	2 Oxidation (M)	0.00000000000010000010000000000000.0		C130904_012.8829.8829.4
														2	1	Q7SIH1	RecName: Full=Alpha-2-macroglobulin; Short=Alpha-2-M; Flags: Precursor;	2308	168953	130	105	78	66	7109	1	1	1	1137.87	3410.59	3	3410.59	0	0	31.26	0.0012	R	SGTHTLPVEQGDMQGHFSMSVPVESDIAPVAR	L	2 Oxidation (M)	0.00000000000010000010000000000000.0		C130904_012.8848.8848.3
														2	1	Q7SIH1	RecName: Full=Alpha-2-macroglobulin; Short=Alpha-2-M; Flags: Precursor;	2308	168953	130	105	78	66	7153	1	1	1	738.333	3686.63	5	3686.63	0.0016	1	46.95	4e-05	K	YKDHSPCYGYQWLSEEHQDAYHSANLVFSR	S				C130904_012.10164.10164.5
														2	2	P01023	RecName: Full=Alpha-2-macroglobulin; Short=Alpha-2-M; AltName: Full=C3 and PZP-like alpha-2-macroglobulin domain-containing protein 5; Flags: Precursor;	914	164613	68	49	49	37	33	1	0	0	403.706	805.397	2	805.397	-0.0003	0	1.72	0.69	K	GPTQEFK	K				C130904_012.4797.4797.2
														2	2	P01023	RecName: Full=Alpha-2-macroglobulin; Short=Alpha-2-M; AltName: Full=C3 and PZP-like alpha-2-macroglobulin domain-containing protein 5; Flags: Precursor;	914	164613	68	49	49	37	106	1	0	1	410.712	819.409	2	819.409	0.0001	0	26.86	0.071	R	QSSEITR	T				C130904_012.3862.3862.2
														2	2	P01023	RecName: Full=Alpha-2-macroglobulin; Short=Alpha-2-M; AltName: Full=C3 and PZP-like alpha-2-macroglobulin domain-containing protein 5; Flags: Precursor;	914	164613	68	49	49	37	137	1	0	1	414.731	827.448	2	827.45	-0.0023	0	29.46	0.029	K	SDIAPVAR	L				C130904_012.5262.5262.2
														2	2	P01023	RecName: Full=Alpha-2-macroglobulin; Short=Alpha-2-M; AltName: Full=C3 and PZP-like alpha-2-macroglobulin domain-containing protein 5; Flags: Precursor;	914	164613	68	49	49	37	329	8	0	1	432.271	862.526	2	862.528	-0.0012	1	4.31	2.4	K	TKVFQLK	R				C130904_012.5994.5994.2
														2	2	P01023	RecName: Full=Alpha-2-macroglobulin; Short=Alpha-2-M; AltName: Full=C3 and PZP-like alpha-2-macroglobulin domain-containing protein 5; Flags: Precursor;	914	164613	68	49	49	37	463	1	0	1	443.723	885.432	2	885.434	-0.0027	0	42.52	0.01	K	YGAATFTR	T				C130904_012.6314.6314.2
														2	2	P01023	RecName: Full=Alpha-2-macroglobulin; Short=Alpha-2-M; AltName: Full=C3 and PZP-like alpha-2-macroglobulin domain-containing protein 5; Flags: Precursor;	914	164613	68	49	49	37	481	2	0	1	445.235	888.455	2	888.455	-0.0002	0	5.78	1.2	K	SLNEEAVK	K				C130904_012.5012.5012.2
														2	2	P01023	RecName: Full=Alpha-2-macroglobulin; Short=Alpha-2-M; AltName: Full=C3 and PZP-like alpha-2-macroglobulin domain-containing protein 5; Flags: Precursor;	914	164613	68	49	49	37	671	1	0	1	463.276	924.537	2	924.539	-0.0025	0	25.68	0.018	R	TGTHGLLVK	Q				C130904_012.5298.5298.2
														2	2	P01023	RecName: Full=Alpha-2-macroglobulin; Short=Alpha-2-M; AltName: Full=C3 and PZP-like alpha-2-macroglobulin domain-containing protein 5; Flags: Precursor;	914	164613	68	49	49	37	1133	1	0	1	503.738	1005.46	2	1005.46	-0.0006	0	20.12	0.063	K	FQVDNNNR	L				C130904_012.4972.4972.2
														2	2	P01023	RecName: Full=Alpha-2-macroglobulin; Short=Alpha-2-M; AltName: Full=C3 and PZP-like alpha-2-macroglobulin domain-containing protein 5; Flags: Precursor;	914	164613	68	49	49	37	1196	1	0	1	509.282	1016.55	2	1016.55	-0.0007	1	0.53	0.89	K	SLNEEAVKK	D				C130904_012.4336.4336.2
														2	2	P01023	RecName: Full=Alpha-2-macroglobulin; Short=Alpha-2-M; AltName: Full=C3 and PZP-like alpha-2-macroglobulin domain-containing protein 5; Flags: Precursor;	914	164613	68	49	49	37	1206	1	0	0	509.798	1017.58	2	1017.59	-0.0034	0	25.47	0.028	K	ATVLNYLPK	C				C130904_012.9356.9356.2
														2	2	P01023	RecName: Full=Alpha-2-macroglobulin; Short=Alpha-2-M; AltName: Full=C3 and PZP-like alpha-2-macroglobulin domain-containing protein 5; Flags: Precursor;	914	164613	68	49	49	37	1370	1	0	1	523.797	1045.58	2	1045.58	-0.0024	0	19.22	0.016	K	FEVQVTVPK	I				C130904_012.8660.8660.2
														2	2	P01023	RecName: Full=Alpha-2-macroglobulin; Short=Alpha-2-M; AltName: Full=C3 and PZP-like alpha-2-macroglobulin domain-containing protein 5; Flags: Precursor;	914	164613	68	49	49	37	1590	1	0	1	542.809	1083.6	2	1083.61	-0.004	0	27.22	0.0062	K	GHFSISIPVK	S				C130904_012.8522.8522.2
														2	2	P01023	RecName: Full=Alpha-2-macroglobulin; Short=Alpha-2-M; AltName: Full=C3 and PZP-like alpha-2-macroglobulin domain-containing protein 5; Flags: Precursor;	914	164613	68	49	49	37	1622	1	0	0	545.803	1089.59	2	1089.59	-0.0027	2	17.87	0.021	K	GPTQEFKKR	T				C130904_012.4002.4002.2
														2	2	P01023	RecName: Full=Alpha-2-macroglobulin; Short=Alpha-2-M; AltName: Full=C3 and PZP-like alpha-2-macroglobulin domain-containing protein 5; Flags: Precursor;	914	164613	68	49	49	37	1715	1	0	1	552.305	1102.6	2	1102.6	-0.0025	0	9.02	0.28	R	SSGSLLNNAIK	G				C130904_012.7490.7490.2
														2	2	P01023	RecName: Full=Alpha-2-macroglobulin; Short=Alpha-2-M; AltName: Full=C3 and PZP-like alpha-2-macroglobulin domain-containing protein 5; Flags: Precursor;	914	164613	68	49	49	37	1793	1	0	0	558.805	1115.6	2	1115.6	-0.0018	0	38.08	0.0016	R	QTVSWAVTPK	S				C130904_012.9736.9736.2
														2	2	P01023	RecName: Full=Alpha-2-macroglobulin; Short=Alpha-2-M; AltName: Full=C3 and PZP-like alpha-2-macroglobulin domain-containing protein 5; Flags: Precursor;	914	164613	68	49	49	37	1794	1	0	0	558.806	1115.6	2	1115.6	-0.0011	0	51.99	6.9e-05	R	QTVSWAVTPK	S				C130904_012.7786.7786.2
														2	2	P01023	RecName: Full=Alpha-2-macroglobulin; Short=Alpha-2-M; AltName: Full=C3 and PZP-like alpha-2-macroglobulin domain-containing protein 5; Flags: Precursor;	914	164613	68	49	49	37	1810	1	0	1	560.819	1119.62	2	1119.63	-0.0056	0	7.42	0.2	K	SIYKPGQTVK	F				C130904_012.5146.5146.2
														2	2	P01023	RecName: Full=Alpha-2-macroglobulin; Short=Alpha-2-M; AltName: Full=C3 and PZP-like alpha-2-macroglobulin domain-containing protein 5; Flags: Precursor;	914	164613	68	49	49	37	1971	1	0	1	574.814	1147.61	2	1147.61	-0.0008	0	23.8	0.014	R	QGIPFFGQVR	L				C130904_012.10357.10357.2
														2	2	P01023	RecName: Full=Alpha-2-macroglobulin; Short=Alpha-2-M; AltName: Full=C3 and PZP-like alpha-2-macroglobulin domain-containing protein 5; Flags: Precursor;	914	164613	68	49	49	37	1972	1	0	1	574.816	1147.62	2	1147.61	0.0027	0	17.29	0.024	R	QGIPFFGQVR	L				C130904_012.12003.12003.2
														2	2	P01023	RecName: Full=Alpha-2-macroglobulin; Short=Alpha-2-M; AltName: Full=C3 and PZP-like alpha-2-macroglobulin domain-containing protein 5; Flags: Precursor;	914	164613	68	49	49	37	1987	1	0	1	575.792	1149.57	2	1149.57	-0.0013	0	64.6	1.1e-05	R	SASNMAIVDVK	M	Oxidation (M)	0.00001000000.0		C130904_012.6120.6120.2
														2	2	P01023	RecName: Full=Alpha-2-macroglobulin; Short=Alpha-2-M; AltName: Full=C3 and PZP-like alpha-2-macroglobulin domain-containing protein 5; Flags: Precursor;	914	164613	68	49	49	37	2127	1	0	1	586.808	1171.6	2	1171.6	0.0031	1	22.13	0.015	K	YGAATFTRTGK	A				C130904_012.5731.5731.2
														2	2	P01023	RecName: Full=Alpha-2-macroglobulin; Short=Alpha-2-M; AltName: Full=C3 and PZP-like alpha-2-macroglobulin domain-containing protein 5; Flags: Precursor;	914	164613	68	49	49	37	2348	1	0	0	605.824	1209.63	2	1209.64	-0.0027	0	43.32	0.00037	K	LPPNVVEESAR	A				C130904_012.6875.6875.2
														2	2	P01023	RecName: Full=Alpha-2-macroglobulin; Short=Alpha-2-M; AltName: Full=C3 and PZP-like alpha-2-macroglobulin domain-containing protein 5; Flags: Precursor;	914	164613	68	49	49	37	2349	1	0	0	605.824	1209.63	2	1209.64	-0.0013	0	41.57	0.00035	K	LPPNVVEESAR	A				C130904_012.7128.7128.2
														2	2	P01023	RecName: Full=Alpha-2-macroglobulin; Short=Alpha-2-M; AltName: Full=C3 and PZP-like alpha-2-macroglobulin domain-containing protein 5; Flags: Precursor;	914	164613	68	49	49	37	2676	1	0	1	628.324	1254.63	2	1254.64	-0.0028	0	29.56	0.0017	K	AIGYLNTGYQR	Q				C130904_012.8115.8115.2
														2	2	P01023	RecName: Full=Alpha-2-macroglobulin; Short=Alpha-2-M; AltName: Full=C3 and PZP-like alpha-2-macroglobulin domain-containing protein 5; Flags: Precursor;	914	164613	68	49	49	37	2696	1	0	1	630.289	1258.56	2	1258.57	-0.0011	0	44.47	0.00017	R	VGFYESDVMGR	G				C130904_012.9096.9096.2
														2	2	P01023	RecName: Full=Alpha-2-macroglobulin; Short=Alpha-2-M; AltName: Full=C3 and PZP-like alpha-2-macroglobulin domain-containing protein 5; Flags: Precursor;	914	164613	68	49	49	37	2817	1	0	1	638.287	1274.56	2	1274.56	-0.0011	0	36.2	0.0004	R	VGFYESDVMGR	G	Oxidation (M)	0.00000000100.0		C130904_012.7708.7708.2
														2	2	P01023	RecName: Full=Alpha-2-macroglobulin; Short=Alpha-2-M; AltName: Full=C3 and PZP-like alpha-2-macroglobulin domain-containing protein 5; Flags: Precursor;	914	164613	68	49	49	37	3214	1	0	1	445.578	1333.71	3	1333.71	-0.0016	1	23.61	0.068	K	LSFVKVDSHFR	Q				C130904_012.7913.7913.3
														2	2	P01023	RecName: Full=Alpha-2-macroglobulin; Short=Alpha-2-M; AltName: Full=C3 and PZP-like alpha-2-macroglobulin domain-containing protein 5; Flags: Precursor;	914	164613	68	49	49	37	3315	1	0	1	451.618	1351.83	3	1351.83	-0.0015	1	28.08	0.0023	K	GVPIPNKVIFIR	G				C130904_012.9615.9615.3
														2	2	P01023	RecName: Full=Alpha-2-macroglobulin; Short=Alpha-2-M; AltName: Full=C3 and PZP-like alpha-2-macroglobulin domain-containing protein 5; Flags: Precursor;	914	164613	68	49	49	37	3591	1	0	0	708.916	1415.82	2	1415.82	-0.0033	0	23.9	0.0057	K	MVSGFIPLKPTVK	M				C130904_012.9013.9013.2
														2	2	P01023	RecName: Full=Alpha-2-macroglobulin; Short=Alpha-2-M; AltName: Full=C3 and PZP-like alpha-2-macroglobulin domain-containing protein 5; Flags: Precursor;	914	164613	68	49	49	37	3592	1	0	0	472.947	1415.82	3	1415.82	-0.0014	0	2.15	0.63	K	MVSGFIPLKPTVK	M				C130904_012.9004.9004.3
														2	2	P01023	RecName: Full=Alpha-2-macroglobulin; Short=Alpha-2-M; AltName: Full=C3 and PZP-like alpha-2-macroglobulin domain-containing protein 5; Flags: Precursor;	914	164613	68	49	49	37	3596	1	0	1	709.8	1417.59	2	1417.59	-0.0039	0	25.43	0.0041	K	HYDGSYSTFGER	Y				C130904_012.6817.6817.2
														2	2	P01023	RecName: Full=Alpha-2-macroglobulin; Short=Alpha-2-M; AltName: Full=C3 and PZP-like alpha-2-macroglobulin domain-containing protein 5; Flags: Precursor;	914	164613	68	49	49	37	3666	1	0	0	716.913	1431.81	2	1431.82	-0.0044	0	21.24	0.01	K	MVSGFIPLKPTVK	M	Oxidation (M)	0.1000000000000.0		C130904_012.8455.8455.2
														2	2	P01023	RecName: Full=Alpha-2-macroglobulin; Short=Alpha-2-M; AltName: Full=C3 and PZP-like alpha-2-macroglobulin domain-containing protein 5; Flags: Precursor;	914	164613	68	49	49	37	3782	1	0	1	732.822	1463.63	2	1463.63	-0.0012	0	72.12	3.4e-07	K	DMYSFLEDMGLK	A	Oxidation (M)	0.010000000000.0		C130904_012.11803.11803.2
														2	2	P01023	RecName: Full=Alpha-2-macroglobulin; Short=Alpha-2-M; AltName: Full=C3 and PZP-like alpha-2-macroglobulin domain-containing protein 5; Flags: Precursor;	914	164613	68	49	49	37	3893	1	0	1	746.403	1490.79	2	1490.79	0.0025	0	62.41	1.4e-06	R	NQGNTWLTAFVLK	T				C130904_012.11824.11824.2
														2	2	P01023	RecName: Full=Alpha-2-macroglobulin; Short=Alpha-2-M; AltName: Full=C3 and PZP-like alpha-2-macroglobulin domain-containing protein 5; Flags: Precursor;	914	164613	68	49	49	37	4037	1	0	1	765.353	1528.69	2	1528.69	0	0	38.31	0.00026	K	TAQEGDHGSHVYTK	A				C130904_012.3964.3964.2
														2	2	P01023	RecName: Full=Alpha-2-macroglobulin; Short=Alpha-2-M; AltName: Full=C3 and PZP-like alpha-2-macroglobulin domain-containing protein 5; Flags: Precursor;	914	164613	68	49	49	37	4038	1	0	1	510.572	1528.7	3	1528.69	0.005	0	8.37	0.16	K	TAQEGDHGSHVYTK	A				C130904_012.3957.3957.3
														2	2	P01023	RecName: Full=Alpha-2-macroglobulin; Short=Alpha-2-M; AltName: Full=C3 and PZP-like alpha-2-macroglobulin domain-containing protein 5; Flags: Precursor;	914	164613	68	49	49	37	4095	1	0	1	515.939	1544.8	3	1544.79	0.0013	0	8.58	0.16	R	LVHVEEPHTETVR	K				C130904_012.5785.5785.3
														2	2	P01023	RecName: Full=Alpha-2-macroglobulin; Short=Alpha-2-M; AltName: Full=C3 and PZP-like alpha-2-macroglobulin domain-containing protein 5; Flags: Precursor;	914	164613	68	49	49	37	4096	1	0	1	773.406	1544.8	2	1544.79	0.0034	0	23.02	0.0069	R	LVHVEEPHTETVR	K				C130904_012.5863.5863.2
														2	2	P01023	RecName: Full=Alpha-2-macroglobulin; Short=Alpha-2-M; AltName: Full=C3 and PZP-like alpha-2-macroglobulin domain-containing protein 5; Flags: Precursor;	914	164613	68	49	49	37	4141	1	0	1	519.61	1555.81	3	1555.8	0.0059	1	27.22	0.0053	R	TGTHGLLVKQEDMK	G				C130904_012.5751.5751.3
														2	2	P01023	RecName: Full=Alpha-2-macroglobulin; Short=Alpha-2-M; AltName: Full=C3 and PZP-like alpha-2-macroglobulin domain-containing protein 5; Flags: Precursor;	914	164613	68	49	49	37	4161	1	0	1	522.617	1564.83	3	1564.82	0.0043	0	32.29	0.00094	K	ALLAYAFALAGNQDK	R				C130904_012.11654.11654.3
														2	2	P01023	RecName: Full=Alpha-2-macroglobulin; Short=Alpha-2-M; AltName: Full=C3 and PZP-like alpha-2-macroglobulin domain-containing protein 5; Flags: Precursor;	914	164613	68	49	49	37	4162	1	0	1	783.424	1564.83	2	1564.82	0.0091	0	61.35	1.8e-06	K	ALLAYAFALAGNQDK	R				C130904_012.11640.11640.2
														2	2	P01023	RecName: Full=Alpha-2-macroglobulin; Short=Alpha-2-M; AltName: Full=C3 and PZP-like alpha-2-macroglobulin domain-containing protein 5; Flags: Precursor;	914	164613	68	49	49	37	4187	2	0	1	524.94	1571.8	3	1571.8	-0.0007	1	3.18	1.1	R	TGTHGLLVKQEDMK	G	Oxidation (M)	0.00000000000010.0		C130904_012.4970.4970.3
														2	2	P01023	RecName: Full=Alpha-2-macroglobulin; Short=Alpha-2-M; AltName: Full=C3 and PZP-like alpha-2-macroglobulin domain-containing protein 5; Flags: Precursor;	914	164613	68	49	49	37	4188	1	0	1	786.906	1571.8	2	1571.8	-0.0006	1	31.34	0.0012	R	TGTHGLLVKQEDMK	G	Oxidation (M)	0.00000000000010.0		C130904_012.4989.4989.2
														2	2	P01023	RecName: Full=Alpha-2-macroglobulin; Short=Alpha-2-M; AltName: Full=C3 and PZP-like alpha-2-macroglobulin domain-containing protein 5; Flags: Precursor;	914	164613	68	49	49	37	4299	1	0	1	802.922	1603.83	2	1603.84	-0.0067	0	60.2	2.3e-06	R	IAQWQSFQLEGGLK	Q				C130904_012.10625.10625.2
														2	2	P01023	RecName: Full=Alpha-2-macroglobulin; Short=Alpha-2-M; AltName: Full=C3 and PZP-like alpha-2-macroglobulin domain-containing protein 5; Flags: Precursor;	914	164613	68	49	49	37	4539	1	0	1	558.29	1671.85	3	1671.85	-0.0033	0	34.66	0.00056	R	TEHPFTVEEFVLPK	F				C130904_012.10369.10369.3
														2	2	P01023	RecName: Full=Alpha-2-macroglobulin; Short=Alpha-2-M; AltName: Full=C3 and PZP-like alpha-2-macroglobulin domain-containing protein 5; Flags: Precursor;	914	164613	68	49	49	37	4540	1	0	1	836.932	1671.85	2	1671.85	-0.0017	0	6.61	0.24	R	TEHPFTVEEFVLPK	F				C130904_012.10398.10398.2
														2	2	P01023	RecName: Full=Alpha-2-macroglobulin; Short=Alpha-2-M; AltName: Full=C3 and PZP-like alpha-2-macroglobulin domain-containing protein 5; Flags: Precursor;	914	164613	68	49	49	37	4546	1	0	1	558.637	1672.89	3	1672.89	-0.0011	1	24.46	0.011	R	LVHVEEPHTETVRK	Y				C130904_012.5273.5273.3
														2	2	P01023	RecName: Full=Alpha-2-macroglobulin; Short=Alpha-2-M; AltName: Full=C3 and PZP-like alpha-2-macroglobulin domain-containing protein 5; Flags: Precursor;	914	164613	68	49	49	37	4621	1	0	1	849.424	1696.83	2	1696.83	-0.0009	0	20.51	0.012	K	SSSNEEVMFLTVQVK	G				C130904_012.10641.10641.2
														2	2	P01023	RecName: Full=Alpha-2-macroglobulin; Short=Alpha-2-M; AltName: Full=C3 and PZP-like alpha-2-macroglobulin domain-containing protein 5; Flags: Precursor;	914	164613	68	49	49	37	4670	1	0	1	857.42	1712.83	2	1712.83	-0.0035	0	37.87	0.00028	K	SSSNEEVMFLTVQVK	G	Oxidation (M)	0.000000010000000.0		C130904_012.9864.9864.2
														2	2	P01023	RecName: Full=Alpha-2-macroglobulin; Short=Alpha-2-M; AltName: Full=C3 and PZP-like alpha-2-macroglobulin domain-containing protein 5; Flags: Precursor;	914	164613	68	49	49	37	4845	1	0	1	594.007	1779	3	1779	-0.0046	0	30.05	0.0015	K	DTVIKPLLVEPEGLEK	E				C130904_012.10064.10064.3
														2	2	P01023	RecName: Full=Alpha-2-macroglobulin; Short=Alpha-2-M; AltName: Full=C3 and PZP-like alpha-2-macroglobulin domain-containing protein 5; Flags: Precursor;	914	164613	68	49	49	37	5044	1	0	1	923.023	1844.03	2	1844.03	0.0013	0	14.28	0.046	R	LLIYAVLPTGDVIGDSAK	Y				C130904_012.11984.11984.2
														2	2	P01023	RecName: Full=Alpha-2-macroglobulin; Short=Alpha-2-M; AltName: Full=C3 and PZP-like alpha-2-macroglobulin domain-containing protein 5; Flags: Precursor;	914	164613	68	49	49	37	5045	1	0	1	615.685	1844.03	3	1844.03	0.0025	0	43.08	9.1e-05	R	LLIYAVLPTGDVIGDSAK	Y				C130904_012.12010.12010.3
														2	2	P01023	RecName: Full=Alpha-2-macroglobulin; Short=Alpha-2-M; AltName: Full=C3 and PZP-like alpha-2-macroglobulin domain-containing protein 5; Flags: Precursor;	914	164613	68	49	49	37	5058	1	0	1	924.946	1847.88	2	1847.87	0.0039	0	31.82	0.001	K	QFSFPLSSEPFQGSYK	V				C130904_012.12325.12325.2
														2	2	P01023	RecName: Full=Alpha-2-macroglobulin; Short=Alpha-2-M; AltName: Full=C3 and PZP-like alpha-2-macroglobulin domain-containing protein 5; Flags: Precursor;	914	164613	68	49	49	37	5059	1	0	1	924.946	1847.88	2	1847.87	0.0046	0	37.42	0.00031	K	QFSFPLSSEPFQGSYK	V				C130904_012.11162.11162.2
														2	2	P01023	RecName: Full=Alpha-2-macroglobulin; Short=Alpha-2-M; AltName: Full=C3 and PZP-like alpha-2-macroglobulin domain-containing protein 5; Flags: Precursor;	914	164613	68	49	49	37	5140	1	0	1	942.531	1883.05	2	1883.04	0.0069	0	30.89	0.0013	R	VSVQLEASPAFLAVPVEK	E				C130904_012.11292.11292.2
														2	2	P01023	RecName: Full=Alpha-2-macroglobulin; Short=Alpha-2-M; AltName: Full=C3 and PZP-like alpha-2-macroglobulin domain-containing protein 5; Flags: Precursor;	914	164613	68	49	49	37	5150	1	0	1	632.022	1893.04	3	1893.05	-0.003	1	41.54	0.00013	K	GHFSISIPVKSDIAPVAR	L				C130904_012.9222.9222.3
														2	2	P01023	RecName: Full=Alpha-2-macroglobulin; Short=Alpha-2-M; AltName: Full=C3 and PZP-like alpha-2-macroglobulin domain-containing protein 5; Flags: Precursor;	914	164613	68	49	49	37	5498	1	0	1	508.264	2029.03	4	2029.03	-0.0012	1	11.13	0.09	K	SGGRTEHPFTVEEFVLPK	F				C130904_012.9568.9568.4
														2	2	P01023	RecName: Full=Alpha-2-macroglobulin; Short=Alpha-2-M; AltName: Full=C3 and PZP-like alpha-2-macroglobulin domain-containing protein 5; Flags: Precursor;	914	164613	68	49	49	37	5499	1	0	1	677.35	2029.03	3	2029.03	0.0004	1	10.78	0.097	K	SGGRTEHPFTVEEFVLPK	F				C130904_012.9533.9533.3
														2	2	P01023	RecName: Full=Alpha-2-macroglobulin; Short=Alpha-2-M; AltName: Full=C3 and PZP-like alpha-2-macroglobulin domain-containing protein 5; Flags: Precursor;	914	164613	68	49	49	37	5546	1	0	1	1023.05	2044.09	2	2044.09	0.0028	0	40.91	0.00015	R	LLLQQVSLPELPGEYSMK	V				C130904_012.11931.11931.2
														2	2	P01023	RecName: Full=Alpha-2-macroglobulin; Short=Alpha-2-M; AltName: Full=C3 and PZP-like alpha-2-macroglobulin domain-containing protein 5; Flags: Precursor;	914	164613	68	49	49	37	5560	1	0	1	683.687	2048.04	3	2048.04	-0.0039	0	40.21	0.00017	K	VDLSFSPSQSLPASHAHLR	V				C130904_012.8606.8606.3
														2	2	P01023	RecName: Full=Alpha-2-macroglobulin; Short=Alpha-2-M; AltName: Full=C3 and PZP-like alpha-2-macroglobulin domain-containing protein 5; Flags: Precursor;	914	164613	68	49	49	37	5561	1	0	1	513.018	2048.04	4	2048.04	0.0004	0	25.18	0.0051	K	VDLSFSPSQSLPASHAHLR	V				C130904_012.8622.8622.4
														2	2	P01023	RecName: Full=Alpha-2-macroglobulin; Short=Alpha-2-M; AltName: Full=C3 and PZP-like alpha-2-macroglobulin domain-containing protein 5; Flags: Precursor;	914	164613	68	49	49	37	5594	1	0	1	1031.03	2060.05	2	2060.04	0.002	0	31.21	0.0012	R	AFQPFFVELTMPYSVIR	G	Oxidation (M)	0.00000000001000000.0		C130904_012.12623.12623.2
														2	2	P01023	RecName: Full=Alpha-2-macroglobulin; Short=Alpha-2-M; AltName: Full=C3 and PZP-like alpha-2-macroglobulin domain-containing protein 5; Flags: Precursor;	914	164613	68	49	49	37	5597	1	0	1	1031.05	2060.09	2	2060.09	0.006	0	14.78	0.041	R	LLLQQVSLPELPGEYSMK	V	Oxidation (M)	0.000000000000000010.0		C130904_012.11587.11587.2
														2	2	P01023	RecName: Full=Alpha-2-macroglobulin; Short=Alpha-2-M; AltName: Full=C3 and PZP-like alpha-2-macroglobulin domain-containing protein 5; Flags: Precursor;	914	164613	68	49	49	37	5598	1	0	1	687.705	2060.09	3	2060.09	0.007	0	11.22	0.089	R	LLLQQVSLPELPGEYSMK	V	Oxidation (M)	0.000000000000000010.0		C130904_012.11601.11601.3
														2	2	P01023	RecName: Full=Alpha-2-macroglobulin; Short=Alpha-2-M; AltName: Full=C3 and PZP-like alpha-2-macroglobulin domain-containing protein 5; Flags: Precursor;	914	164613	68	49	49	37	5625	1	0	1	690.684	2069.03	3	2069.04	-0.0045	1	17.43	0.074	R	TTVMVKNEDSLVFVQTDK	S	Oxidation (M)	0.000100000000000000.0		C130904_012.8614.8614.3
														2	2	P01023	RecName: Full=Alpha-2-macroglobulin; Short=Alpha-2-M; AltName: Full=C3 and PZP-like alpha-2-macroglobulin domain-containing protein 5; Flags: Precursor;	914	164613	68	49	49	37	5736	1	0	1	704.03	2109.07	3	2109.07	-0.0032	0	65.72	6.9e-07	K	LHTEAQIQEEGTVVELTGR	Q				C130904_012.8891.8891.3
														2	2	P01023	RecName: Full=Alpha-2-macroglobulin; Short=Alpha-2-M; AltName: Full=C3 and PZP-like alpha-2-macroglobulin domain-containing protein 5; Flags: Precursor;	914	164613	68	49	49	37	6335	1	0	1	796.401	2386.18	3	2386.19	-0.0066	0	53.02	1.1e-05	K	QQNAQGGFSSTQDTVVALHALSK	Y				C130904_012.9468.9468.3
														2	2	P01023	RecName: Full=Alpha-2-macroglobulin; Short=Alpha-2-M; AltName: Full=C3 and PZP-like alpha-2-macroglobulin domain-containing protein 5; Flags: Precursor;	914	164613	68	49	49	37	6852	1	0	1	937.488	2809.44	3	2809.44	0.0063	0	6.07	0.27	R	VVSMDENFHPLNELIPLVYIQDPK	G				C130904_012.12353.12353.3
														2	3	Q63041	RecName: Full=Alpha-1-macroglobulin; Short=Alpha-1-M; AltName: Full=Alpha-1-macroglobulin 165 kDa subunit; Contains: RecName: Full=Alpha-1-macroglobulin 45 kDa subunit; Flags: Precursor;	43	168388	2	2	2	2	1611	1	0	1	544.784	1087.55	2	1087.56	-0.0016	0	20.41	0.012	K	VPDTITEWK	A				C130904_012.8451.8451.2
														2	3	Q63041	RecName: Full=Alpha-1-macroglobulin; Short=Alpha-1-M; AltName: Full=Alpha-1-macroglobulin 165 kDa subunit; Contains: RecName: Full=Alpha-1-macroglobulin 45 kDa subunit; Flags: Precursor;	43	168388	2	2	2	2	2777	1	0	1	635.842	1269.67	2	1269.67	-0.0015	0	37.44	0.00031	K	AISYLISGYQR	Q				C130904_012.9475.9475.2
														2		Q5R4N8	RecName: Full=Alpha-2-macroglobulin; Short=Alpha-2-M; Flags: Precursor;	769	164585	54	42	39	32	33	1	0	0	403.706	805.397	2	805.397	-0.0003	0	1.72	0.69	K	GPTQEFK	K				C130904_012.4797.4797.2
														2		Q5R4N8	RecName: Full=Alpha-2-macroglobulin; Short=Alpha-2-M; Flags: Precursor;	769	164585	54	42	39	32	106	1	0	1	410.712	819.409	2	819.409	0.0001	0	26.86	0.071	R	QSSEITR	T				C130904_012.3862.3862.2
														2		Q5R4N8	RecName: Full=Alpha-2-macroglobulin; Short=Alpha-2-M; Flags: Precursor;	769	164585	54	42	39	32	137	1	0	1	414.731	827.448	2	827.45	-0.0023	0	29.46	0.029	K	SDIAPVAR	L				C130904_012.5262.5262.2
														2		Q5R4N8	RecName: Full=Alpha-2-macroglobulin; Short=Alpha-2-M; Flags: Precursor;	769	164585	54	42	39	32	329	8	0	1	432.271	862.526	2	862.528	-0.0012	1	4.31	2.4	K	TKVFQLK	R				C130904_012.5994.5994.2
														2		Q5R4N8	RecName: Full=Alpha-2-macroglobulin; Short=Alpha-2-M; Flags: Precursor;	769	164585	54	42	39	32	463	1	0	1	443.723	885.432	2	885.434	-0.0027	0	42.52	0.01	K	YGAATFTR	T				C130904_012.6314.6314.2
														2		Q5R4N8	RecName: Full=Alpha-2-macroglobulin; Short=Alpha-2-M; Flags: Precursor;	769	164585	54	42	39	32	671	1	0	1	463.276	924.537	2	924.539	-0.0025	0	25.68	0.018	R	TGTHGLLVK	Q				C130904_012.5298.5298.2
														2		Q5R4N8	RecName: Full=Alpha-2-macroglobulin; Short=Alpha-2-M; Flags: Precursor;	769	164585	54	42	39	32	1133	1	0	1	503.738	1005.46	2	1005.46	-0.0006	0	20.12	0.063	K	FQVDNNNR	L				C130904_012.4972.4972.2
														2		Q5R4N8	RecName: Full=Alpha-2-macroglobulin; Short=Alpha-2-M; Flags: Precursor;	769	164585	54	42	39	32	1206	1	0	0	509.798	1017.58	2	1017.59	-0.0034	0	25.47	0.028	K	ATVLNYLPK	C				C130904_012.9356.9356.2
														2		Q5R4N8	RecName: Full=Alpha-2-macroglobulin; Short=Alpha-2-M; Flags: Precursor;	769	164585	54	42	39	32	1370	1	0	1	523.797	1045.58	2	1045.58	-0.0024	0	19.22	0.016	K	FEVQVTVPK	I				C130904_012.8660.8660.2
														2		Q5R4N8	RecName: Full=Alpha-2-macroglobulin; Short=Alpha-2-M; Flags: Precursor;	769	164585	54	42	39	32	1590	1	0	1	542.809	1083.6	2	1083.61	-0.004	0	27.22	0.0062	K	GHFSISIPVK	S				C130904_012.8522.8522.2
														2		Q5R4N8	RecName: Full=Alpha-2-macroglobulin; Short=Alpha-2-M; Flags: Precursor;	769	164585	54	42	39	32	1622	1	0	0	545.803	1089.59	2	1089.59	-0.0027	2	17.87	0.021	K	GPTQEFKKR	T				C130904_012.4002.4002.2
														2		Q5R4N8	RecName: Full=Alpha-2-macroglobulin; Short=Alpha-2-M; Flags: Precursor;	769	164585	54	42	39	32	1715	1	0	1	552.305	1102.6	2	1102.6	-0.0025	0	9.02	0.28	R	SSGSLLNNAIK	G				C130904_012.7490.7490.2
														2		Q5R4N8	RecName: Full=Alpha-2-macroglobulin; Short=Alpha-2-M; Flags: Precursor;	769	164585	54	42	39	32	1971	1	0	1	574.814	1147.61	2	1147.61	-0.0008	0	23.8	0.014	R	QGIPFFGQVR	L				C130904_012.10357.10357.2
														2		Q5R4N8	RecName: Full=Alpha-2-macroglobulin; Short=Alpha-2-M; Flags: Precursor;	769	164585	54	42	39	32	1972	1	0	1	574.816	1147.62	2	1147.61	0.0027	0	17.29	0.024	R	QGIPFFGQVR	L				C130904_012.12003.12003.2
														2		Q5R4N8	RecName: Full=Alpha-2-macroglobulin; Short=Alpha-2-M; Flags: Precursor;	769	164585	54	42	39	32	1987	1	0	1	575.792	1149.57	2	1149.57	-0.0013	0	64.6	1.1e-05	R	SASNMAIVDVK	M	Oxidation (M)	0.00001000000.0		C130904_012.6120.6120.2
														2		Q5R4N8	RecName: Full=Alpha-2-macroglobulin; Short=Alpha-2-M; Flags: Precursor;	769	164585	54	42	39	32	2127	1	0	1	586.808	1171.6	2	1171.6	0.0031	1	22.13	0.015	K	YGAATFTRTGK	A				C130904_012.5731.5731.2
														2		Q5R4N8	RecName: Full=Alpha-2-macroglobulin; Short=Alpha-2-M; Flags: Precursor;	769	164585	54	42	39	32	2348	1	0	0	605.824	1209.63	2	1209.64	-0.0027	0	43.32	0.00037	K	LPPNVVEESAR	A				C130904_012.6875.6875.2
														2		Q5R4N8	RecName: Full=Alpha-2-macroglobulin; Short=Alpha-2-M; Flags: Precursor;	769	164585	54	42	39	32	2349	1	0	0	605.824	1209.63	2	1209.64	-0.0013	0	41.57	0.00035	K	LPPNVVEESAR	A				C130904_012.7128.7128.2
														2		Q5R4N8	RecName: Full=Alpha-2-macroglobulin; Short=Alpha-2-M; Flags: Precursor;	769	164585	54	42	39	32	2676	1	0	1	628.324	1254.63	2	1254.64	-0.0028	0	29.56	0.0017	K	AIGYLNTGYQR	Q				C130904_012.8115.8115.2
														2		Q5R4N8	RecName: Full=Alpha-2-macroglobulin; Short=Alpha-2-M; Flags: Precursor;	769	164585	54	42	39	32	2696	1	0	1	630.289	1258.56	2	1258.57	-0.0011	0	44.47	0.00017	R	VGFYESDVMGR	G				C130904_012.9096.9096.2
														2		Q5R4N8	RecName: Full=Alpha-2-macroglobulin; Short=Alpha-2-M; Flags: Precursor;	769	164585	54	42	39	32	2817	1	0	1	638.287	1274.56	2	1274.56	-0.0011	0	36.2	0.0004	R	VGFYESDVMGR	G	Oxidation (M)	0.00000000100.0		C130904_012.7708.7708.2
														2		Q5R4N8	RecName: Full=Alpha-2-macroglobulin; Short=Alpha-2-M; Flags: Precursor;	769	164585	54	42	39	32	3315	1	0	1	451.618	1351.83	3	1351.83	-0.0015	1	28.08	0.0023	K	GVPIPNKVIFIR	G				C130904_012.9615.9615.3
														2		Q5R4N8	RecName: Full=Alpha-2-macroglobulin; Short=Alpha-2-M; Flags: Precursor;	769	164585	54	42	39	32	3591	1	0	0	708.916	1415.82	2	1415.82	-0.0033	0	23.9	0.0057	K	MVSGFIPLKPTVK	M				C130904_012.9013.9013.2
														2		Q5R4N8	RecName: Full=Alpha-2-macroglobulin; Short=Alpha-2-M; Flags: Precursor;	769	164585	54	42	39	32	3592	1	0	0	472.947	1415.82	3	1415.82	-0.0014	0	2.15	0.63	K	MVSGFIPLKPTVK	M				C130904_012.9004.9004.3
														2		Q5R4N8	RecName: Full=Alpha-2-macroglobulin; Short=Alpha-2-M; Flags: Precursor;	769	164585	54	42	39	32	3596	1	0	1	709.8	1417.59	2	1417.59	-0.0039	0	25.43	0.0041	K	HYDGSYSTFGER	Y				C130904_012.6817.6817.2
														2		Q5R4N8	RecName: Full=Alpha-2-macroglobulin; Short=Alpha-2-M; Flags: Precursor;	769	164585	54	42	39	32	3666	1	0	0	716.913	1431.81	2	1431.82	-0.0044	0	21.24	0.01	K	MVSGFIPLKPTVK	M	Oxidation (M)	0.1000000000000.0		C130904_012.8455.8455.2
														2		Q5R4N8	RecName: Full=Alpha-2-macroglobulin; Short=Alpha-2-M; Flags: Precursor;	769	164585	54	42	39	32	3782	1	0	1	732.822	1463.63	2	1463.63	-0.0012	0	72.12	3.4e-07	K	DMYSFLEDMGLK	A	Oxidation (M)	0.010000000000.0		C130904_012.11803.11803.2
														2		Q5R4N8	RecName: Full=Alpha-2-macroglobulin; Short=Alpha-2-M; Flags: Precursor;	769	164585	54	42	39	32	3893	1	0	1	746.403	1490.79	2	1490.79	0.0025	0	62.41	1.4e-06	R	NQGNTWLTAFVLK	T				C130904_012.11824.11824.2
														2		Q5R4N8	RecName: Full=Alpha-2-macroglobulin; Short=Alpha-2-M; Flags: Precursor;	769	164585	54	42	39	32	4037	1	0	1	765.353	1528.69	2	1528.69	0	0	38.31	0.00026	K	TAQEGDHGSHVYTK	A				C130904_012.3964.3964.2
														2		Q5R4N8	RecName: Full=Alpha-2-macroglobulin; Short=Alpha-2-M; Flags: Precursor;	769	164585	54	42	39	32	4038	1	0	1	510.572	1528.7	3	1528.69	0.005	0	8.37	0.16	K	TAQEGDHGSHVYTK	A				C130904_012.3957.3957.3
														2		Q5R4N8	RecName: Full=Alpha-2-macroglobulin; Short=Alpha-2-M; Flags: Precursor;	769	164585	54	42	39	32	4141	1	0	1	519.61	1555.81	3	1555.8	0.0059	1	27.22	0.0053	R	TGTHGLLVKQEDMK	G				C130904_012.5751.5751.3
														2		Q5R4N8	RecName: Full=Alpha-2-macroglobulin; Short=Alpha-2-M; Flags: Precursor;	769	164585	54	42	39	32	4161	1	0	1	522.617	1564.83	3	1564.82	0.0043	0	32.29	0.00094	K	ALLAYAFALAGNQDK	R				C130904_012.11654.11654.3
														2		Q5R4N8	RecName: Full=Alpha-2-macroglobulin; Short=Alpha-2-M; Flags: Precursor;	769	164585	54	42	39	32	4162	1	0	1	783.424	1564.83	2	1564.82	0.0091	0	61.35	1.8e-06	K	ALLAYAFALAGNQDK	R				C130904_012.11640.11640.2
														2		Q5R4N8	RecName: Full=Alpha-2-macroglobulin; Short=Alpha-2-M; Flags: Precursor;	769	164585	54	42	39	32	4187	2	0	1	524.94	1571.8	3	1571.8	-0.0007	1	3.18	1.1	R	TGTHGLLVKQEDMK	G	Oxidation (M)	0.00000000000010.0		C130904_012.4970.4970.3
														2		Q5R4N8	RecName: Full=Alpha-2-macroglobulin; Short=Alpha-2-M; Flags: Precursor;	769	164585	54	42	39	32	4188	1	0	1	786.906	1571.8	2	1571.8	-0.0006	1	31.34	0.0012	R	TGTHGLLVKQEDMK	G	Oxidation (M)	0.00000000000010.0		C130904_012.4989.4989.2
														2		Q5R4N8	RecName: Full=Alpha-2-macroglobulin; Short=Alpha-2-M; Flags: Precursor;	769	164585	54	42	39	32	4299	1	0	1	802.922	1603.83	2	1603.84	-0.0067	0	60.2	2.3e-06	R	IAQWQSFQLEGGLK	Q				C130904_012.10625.10625.2
														2		Q5R4N8	RecName: Full=Alpha-2-macroglobulin; Short=Alpha-2-M; Flags: Precursor;	769	164585	54	42	39	32	4539	1	0	1	558.29	1671.85	3	1671.85	-0.0033	0	34.66	0.00056	R	TEHPFTVEEFVLPK	F				C130904_012.10369.10369.3
														2		Q5R4N8	RecName: Full=Alpha-2-macroglobulin; Short=Alpha-2-M; Flags: Precursor;	769	164585	54	42	39	32	4540	1	0	1	836.932	1671.85	2	1671.85	-0.0017	0	6.61	0.24	R	TEHPFTVEEFVLPK	F				C130904_012.10398.10398.2
														2		Q5R4N8	RecName: Full=Alpha-2-macroglobulin; Short=Alpha-2-M; Flags: Precursor;	769	164585	54	42	39	32	4621	1	0	1	849.424	1696.83	2	1696.83	-0.0009	0	20.51	0.012	K	SSSNEEVMFLTVQVK	G				C130904_012.10641.10641.2
														2		Q5R4N8	RecName: Full=Alpha-2-macroglobulin; Short=Alpha-2-M; Flags: Precursor;	769	164585	54	42	39	32	4670	1	0	1	857.42	1712.83	2	1712.83	-0.0035	0	37.87	0.00028	K	SSSNEEVMFLTVQVK	G	Oxidation (M)	0.000000010000000.0		C130904_012.9864.9864.2
														2		Q5R4N8	RecName: Full=Alpha-2-macroglobulin; Short=Alpha-2-M; Flags: Precursor;	769	164585	54	42	39	32	4845	1	0	1	594.007	1779	3	1779	-0.0046	0	30.05	0.0015	K	DTVIKPLLVEPEGLEK	E				C130904_012.10064.10064.3
														2		Q5R4N8	RecName: Full=Alpha-2-macroglobulin; Short=Alpha-2-M; Flags: Precursor;	769	164585	54	42	39	32	5044	1	0	1	923.023	1844.03	2	1844.03	0.0013	0	14.28	0.046	R	LLIYAVLPTGDVIGDSAK	Y				C130904_012.11984.11984.2
														2		Q5R4N8	RecName: Full=Alpha-2-macroglobulin; Short=Alpha-2-M; Flags: Precursor;	769	164585	54	42	39	32	5045	1	0	1	615.685	1844.03	3	1844.03	0.0025	0	43.08	9.1e-05	R	LLIYAVLPTGDVIGDSAK	Y				C130904_012.12010.12010.3
														2		Q5R4N8	RecName: Full=Alpha-2-macroglobulin; Short=Alpha-2-M; Flags: Precursor;	769	164585	54	42	39	32	5058	1	0	1	924.946	1847.88	2	1847.87	0.0039	0	31.82	0.001	K	QFSFPLSSEPFQGSYK	V				C130904_012.12325.12325.2
														2		Q5R4N8	RecName: Full=Alpha-2-macroglobulin; Short=Alpha-2-M; Flags: Precursor;	769	164585	54	42	39	32	5059	1	0	1	924.946	1847.88	2	1847.87	0.0046	0	37.42	0.00031	K	QFSFPLSSEPFQGSYK	V				C130904_012.11162.11162.2
														2		Q5R4N8	RecName: Full=Alpha-2-macroglobulin; Short=Alpha-2-M; Flags: Precursor;	769	164585	54	42	39	32	5140	1	0	1	942.531	1883.05	2	1883.04	0.0069	0	30.89	0.0013	R	VSVQLEASPAFLAVPVEK	E				C130904_012.11292.11292.2
														2		Q5R4N8	RecName: Full=Alpha-2-macroglobulin; Short=Alpha-2-M; Flags: Precursor;	769	164585	54	42	39	32	5150	1	0	1	632.022	1893.04	3	1893.05	-0.003	1	41.54	0.00013	K	GHFSISIPVKSDIAPVAR	L				C130904_012.9222.9222.3
														2		Q5R4N8	RecName: Full=Alpha-2-macroglobulin; Short=Alpha-2-M; Flags: Precursor;	769	164585	54	42	39	32	5546	1	0	1	1023.05	2044.09	2	2044.09	0.0028	0	40.91	0.00015	R	LLLQQVSLPELPGEYSMK	V				C130904_012.11931.11931.2
														2		Q5R4N8	RecName: Full=Alpha-2-macroglobulin; Short=Alpha-2-M; Flags: Precursor;	769	164585	54	42	39	32	5594	1	0	1	1031.03	2060.05	2	2060.04	0.002	0	31.21	0.0012	R	AFQPFFVELTMPYSVIR	G	Oxidation (M)	0.00000000001000000.0		C130904_012.12623.12623.2
														2		Q5R4N8	RecName: Full=Alpha-2-macroglobulin; Short=Alpha-2-M; Flags: Precursor;	769	164585	54	42	39	32	5597	1	0	1	1031.05	2060.09	2	2060.09	0.006	0	14.78	0.041	R	LLLQQVSLPELPGEYSMK	V	Oxidation (M)	0.000000000000000010.0		C130904_012.11587.11587.2
														2		Q5R4N8	RecName: Full=Alpha-2-macroglobulin; Short=Alpha-2-M; Flags: Precursor;	769	164585	54	42	39	32	5598	1	0	1	687.705	2060.09	3	2060.09	0.007	0	11.22	0.089	R	LLLQQVSLPELPGEYSMK	V	Oxidation (M)	0.000000000000000010.0		C130904_012.11601.11601.3
														2		Q5R4N8	RecName: Full=Alpha-2-macroglobulin; Short=Alpha-2-M; Flags: Precursor;	769	164585	54	42	39	32	5625	1	0	1	690.684	2069.03	3	2069.04	-0.0045	1	17.43	0.074	R	TTVMVKNEDSLVFVQTDK	S	Oxidation (M)	0.000100000000000000.0		C130904_012.8614.8614.3
														2		Q5R4N8	RecName: Full=Alpha-2-macroglobulin; Short=Alpha-2-M; Flags: Precursor;	769	164585	54	42	39	32	6335	1	0	1	796.401	2386.18	3	2386.19	-0.0066	0	53.02	1.1e-05	K	QQNAQGGFSSTQDTVVALHALSK	Y				C130904_012.9468.9468.3
														2		Q5R4N8	RecName: Full=Alpha-2-macroglobulin; Short=Alpha-2-M; Flags: Precursor;	769	164585	54	42	39	32	6852	1	0	1	937.488	2809.44	3	2809.44	0.0063	0	6.07	0.27	R	VVSMDENFHPLNELIPLVYIQDPK	G				C130904_012.12353.12353.3
														2		P20742	RecName: Full=Pregnancy zone protein; AltName: Full=C3 and PZP-like alpha-2-macroglobulin domain-containing protein 6; Flags: Precursor;	143	165242	10	8	7	6	463	1	0	1	443.723	885.432	2	885.434	-0.0027	0	42.52	0.01	R	YGAATFTR	T				C130904_012.6314.6314.2
														2		P20742	RecName: Full=Pregnancy zone protein; AltName: Full=C3 and PZP-like alpha-2-macroglobulin domain-containing protein 6; Flags: Precursor;	143	165242	10	8	7	6	1206	1	0	0	509.798	1017.58	2	1017.59	-0.0034	0	25.47	0.028	K	ATVLNYLPK	C				C130904_012.9356.9356.2
														2		P20742	RecName: Full=Pregnancy zone protein; AltName: Full=C3 and PZP-like alpha-2-macroglobulin domain-containing protein 6; Flags: Precursor;	143	165242	10	8	7	6	1715	1	0	1	552.305	1102.6	2	1102.6	-0.0025	0	9.02	0.28	R	SSGSLLNNAIK	G				C130904_012.7490.7490.2
														2		P20742	RecName: Full=Pregnancy zone protein; AltName: Full=C3 and PZP-like alpha-2-macroglobulin domain-containing protein 6; Flags: Precursor;	143	165242	10	8	7	6	3591	1	0	0	708.916	1415.82	2	1415.82	-0.0033	0	23.9	0.0057	K	MVSGFIPLKPTVK	M				C130904_012.9013.9013.2
														2		P20742	RecName: Full=Pregnancy zone protein; AltName: Full=C3 and PZP-like alpha-2-macroglobulin domain-containing protein 6; Flags: Precursor;	143	165242	10	8	7	6	3592	1	0	0	472.947	1415.82	3	1415.82	-0.0014	0	2.15	0.63	K	MVSGFIPLKPTVK	M				C130904_012.9004.9004.3
														2		P20742	RecName: Full=Pregnancy zone protein; AltName: Full=C3 and PZP-like alpha-2-macroglobulin domain-containing protein 6; Flags: Precursor;	143	165242	10	8	7	6	3666	1	0	0	716.913	1431.81	2	1431.82	-0.0044	0	21.24	0.01	K	MVSGFIPLKPTVK	M	Oxidation (M)	0.1000000000000.0		C130904_012.8455.8455.2
														2		P20742	RecName: Full=Pregnancy zone protein; AltName: Full=C3 and PZP-like alpha-2-macroglobulin domain-containing protein 6; Flags: Precursor;	143	165242	10	8	7	6	3891	1	0	1	497.919	1490.74	3	1490.73	0.0018	0	40.85	0.00015	K	DLFHCVSFTLPR	I				C130904_012.11058.11058.3
														2		P20742	RecName: Full=Pregnancy zone protein; AltName: Full=C3 and PZP-like alpha-2-macroglobulin domain-containing protein 6; Flags: Precursor;	143	165242	10	8	7	6	3892	1	0	1	746.376	1490.74	2	1490.73	0.0028	0	21.97	0.0087	K	DLFHCVSFTLPR	I				C130904_012.11067.11067.2
														2		P20742	RecName: Full=Pregnancy zone protein; AltName: Full=C3 and PZP-like alpha-2-macroglobulin domain-containing protein 6; Flags: Precursor;	143	165242	10	8	7	6	3893	1	0	1	746.403	1490.79	2	1490.79	0.0025	0	62.41	1.4e-06	R	NQGNTWLTAFVLK	T				C130904_012.11824.11824.2
														2		P20742	RecName: Full=Pregnancy zone protein; AltName: Full=C3 and PZP-like alpha-2-macroglobulin domain-containing protein 6; Flags: Precursor;	143	165242	10	8	7	6	5594	1	0	1	1031.03	2060.05	2	2060.04	0.002	0	31.21	0.0012	R	AFQPFFVELTMPYSVIR	G	Oxidation (M)	0.00000000001000000.0		C130904_012.12623.12623.2
														2		P14046	RecName: Full=Alpha-1-inhibitor 3; AltName: Full=Alpha-1-inhibitor 3 variant II; Short=Alpha-1-inhibitor III; Flags: Precursor;	48	165038	2	2	1	1	3891	1	0	1	497.919	1490.74	3	1490.73	0.0018	0	40.85	0.00015	K	DLFHCVSFTIPR	L				C130904_012.11058.11058.3
														2		P14046	RecName: Full=Alpha-1-inhibitor 3; AltName: Full=Alpha-1-inhibitor 3 variant II; Short=Alpha-1-inhibitor III; Flags: Precursor;	48	165038	2	2	1	1	3892	1	0	1	746.376	1490.74	2	1490.73	0.0028	0	21.97	0.0087	K	DLFHCVSFTIPR	L				C130904_012.11067.11067.2
														2		Q6GQT1	RecName: Full=Alpha-2-macroglobulin-P; AltName: Full=Alpha-2-macroglobulin; Flags: Precursor;	46	165674	4	3	2	2	463	1	0	1	443.723	885.432	2	885.434	-0.0027	0	42.52	0.01	K	YGAATFTR	A				C130904_012.6314.6314.2
														2		Q6GQT1	RecName: Full=Alpha-2-macroglobulin-P; AltName: Full=Alpha-2-macroglobulin; Flags: Precursor;	46	165674	4	3	2	2	3591	1	0	0	708.916	1415.82	2	1415.82	-0.0033	0	23.9	0.0057	K	MVSGFIPLKPTVK	M				C130904_012.9013.9013.2
														2		Q6GQT1	RecName: Full=Alpha-2-macroglobulin-P; AltName: Full=Alpha-2-macroglobulin; Flags: Precursor;	46	165674	4	3	2	2	3592	1	0	0	472.947	1415.82	3	1415.82	-0.0014	0	2.15	0.63	K	MVSGFIPLKPTVK	M				C130904_012.9004.9004.3
														2		Q6GQT1	RecName: Full=Alpha-2-macroglobulin-P; AltName: Full=Alpha-2-macroglobulin; Flags: Precursor;	46	165674	4	3	2	2	3666	1	0	0	716.913	1431.81	2	1431.82	-0.0044	0	21.24	0.01	K	MVSGFIPLKPTVK	M	Oxidation (M)	0.1000000000000.0		C130904_012.8455.8455.2
														2		Q61838	RecName: Full=Alpha-2-macroglobulin; Short=Alpha-2-M; AltName: Full=Pregnancy zone protein; Contains: RecName: Full=Alpha-2-macroglobulin 165 kDa subunit; Contains: RecName: Full=Alpha-2-macroglobulin 35 kDa subunit; Flags: Precursor;	38	167116	2	2	2	2	463	1	0	1	443.723	885.432	2	885.434	-0.0027	0	42.52	0.01	K	YGAATFTR	S				C130904_012.6314.6314.2
														2		Q61838	RecName: Full=Alpha-2-macroglobulin; Short=Alpha-2-M; AltName: Full=Pregnancy zone protein; Contains: RecName: Full=Alpha-2-macroglobulin 165 kDa subunit; Contains: RecName: Full=Alpha-2-macroglobulin 35 kDa subunit; Flags: Precursor;	38	167116	2	2	2	2	1611	1	0	1	544.784	1087.55	2	1087.56	-0.0016	0	20.41	0.012	K	VPDTITEWK	A				C130904_012.8451.8451.2
														2		P28665	RecName: Full=Murinoglobulin-1; Short=MuG1; Flags: Precursor;	35	166618	1	1	1	1	1052	1	0	1	497.24	992.466	2	992.467	-0.0012	0	35.08	0.014	K	FQVENSNR	L				C130904_012.5086.5086.2
														2		P06238	RecName: Full=Alpha-2-macroglobulin; Short=Alpha-2-M; Flags: Precursor;	31	165107	3	2	1	1	3591	1	0	0	708.916	1415.82	2	1415.82	-0.0033	0	23.9	0.0057	K	MVSGFIPLKPTVK	M				C130904_012.9013.9013.2
														2		P06238	RecName: Full=Alpha-2-macroglobulin; Short=Alpha-2-M; Flags: Precursor;	31	165107	3	2	1	1	3592	1	0	0	472.947	1415.82	3	1415.82	-0.0014	0	2.15	0.63	K	MVSGFIPLKPTVK	M				C130904_012.9004.9004.3
														2		P06238	RecName: Full=Alpha-2-macroglobulin; Short=Alpha-2-M; Flags: Precursor;	31	165107	3	2	1	1	3666	1	0	0	716.913	1431.81	2	1431.82	-0.0044	0	21.24	0.01	K	MVSGFIPLKPTVK	M	Oxidation (M)	0.1000000000000.0		C130904_012.8455.8455.2
														3	1	Q2UVX4	RecName: Full=Complement C3; Contains: RecName: Full=Complement C3 beta chain; Contains: RecName: Full=Complement C3 alpha chain; Contains: RecName: Full=C3a anaphylatoxin; Contains: RecName: Full=Acylation stimulating protein; Short=ASP; AltName: Full=C3adesArg; Contains: RecName: Full=Complement C3b alpha~ chain; Contains: RecName: Full=Complement C3c alpha~ chain fragment 1; Contains: RecName:…	1122	188675	93	59	76	50	7	1	1	1	400.747	799.479	2	799.48	-0.0017	0	38.78	0.069	R	VGLVAVDK	G				C130904_012.6653.6653.2
														3	1	Q2UVX4	RecName: Full=Complement C3; Contains: RecName: Full=Complement C3 beta chain; Contains: RecName: Full=Complement C3 alpha chain; Contains: RecName: Full=C3a anaphylatoxin; Contains: RecName: Full=Acylation stimulating protein; Short=ASP; AltName: Full=C3adesArg; Contains: RecName: Full=Complement C3b alpha~ chain; Contains: RecName: Full=Complement C3c alpha~ chain fragment 1; Contains: RecName:…	1122	188675	93	59	76	50	10	1	1	0	401.246	800.478	2	800.48	-0.002	0	25.12	0.048	K	WLILEK	Q				C130904_012.9626.9626.2
														3	1	Q2UVX4	RecName: Full=Complement C3; Contains: RecName: Full=Complement C3 beta chain; Contains: RecName: Full=Complement C3 alpha chain; Contains: RecName: Full=C3a anaphylatoxin; Contains: RecName: Full=Acylation stimulating protein; Short=ASP; AltName: Full=C3adesArg; Contains: RecName: Full=Complement C3b alpha~ chain; Contains: RecName: Full=Complement C3c alpha~ chain fragment 1; Contains: RecName:…	1122	188675	93	59	76	50	155	1	1	0	417.247	832.479	2	832.481	-0.0015	0	19.35	0.21	R	LPYSVVR	N				C130904_012.7291.7291.2
														3	1	Q2UVX4	RecName: Full=Complement C3; Contains: RecName: Full=Complement C3 beta chain; Contains: RecName: Full=Complement C3 alpha chain; Contains: RecName: Full=C3a anaphylatoxin; Contains: RecName: Full=Acylation stimulating protein; Short=ASP; AltName: Full=C3adesArg; Contains: RecName: Full=Complement C3b alpha~ chain; Contains: RecName: Full=Complement C3c alpha~ chain fragment 1; Contains: RecName:…	1122	188675	93	59	76	50	158	1	1	1	417.724	833.434	2	833.432	0.0021	0	18.25	0.18	R	SVQLMEK	R				C130904_012.5826.5826.2
														3	1	Q2UVX4	RecName: Full=Complement C3; Contains: RecName: Full=Complement C3 beta chain; Contains: RecName: Full=Complement C3 alpha chain; Contains: RecName: Full=C3a anaphylatoxin; Contains: RecName: Full=Acylation stimulating protein; Short=ASP; AltName: Full=C3adesArg; Contains: RecName: Full=Complement C3b alpha~ chain; Contains: RecName: Full=Complement C3c alpha~ chain fragment 1; Contains: RecName:…	1122	188675	93	59	76	50	218	1	1	0	423.217	844.419	2	844.419	0.0002	0	34.41	0.073	R	WLNEQR	Y				C130904_012.5851.5851.2
														3	1	Q2UVX4	RecName: Full=Complement C3; Contains: RecName: Full=Complement C3 beta chain; Contains: RecName: Full=Complement C3 alpha chain; Contains: RecName: Full=C3a anaphylatoxin; Contains: RecName: Full=Acylation stimulating protein; Short=ASP; AltName: Full=C3adesArg; Contains: RecName: Full=Complement C3b alpha~ chain; Contains: RecName: Full=Complement C3c alpha~ chain fragment 1; Contains: RecName:…	1122	188675	93	59	76	50	247	1	1	1	425.721	849.426	2	849.427	-0.0002	0	19.44	0.054	R	SVQLMEK	R	Oxidation (M)	0.0000100.0		C130904_012.4716.4716.2
														3	1	Q2UVX4	RecName: Full=Complement C3; Contains: RecName: Full=Complement C3 beta chain; Contains: RecName: Full=Complement C3 alpha chain; Contains: RecName: Full=C3a anaphylatoxin; Contains: RecName: Full=Acylation stimulating protein; Short=ASP; AltName: Full=C3adesArg; Contains: RecName: Full=Complement C3b alpha~ chain; Contains: RecName: Full=Complement C3c alpha~ chain fragment 1; Contains: RecName:…	1122	188675	93	59	76	50	309	1	1	1	430.217	858.42	2	858.419	0.0008	0	19.92	0.089	K	IEADQGAR	V				C130904_012.3900.3900.2
														3	1	Q2UVX4	RecName: Full=Complement C3; Contains: RecName: Full=Complement C3 beta chain; Contains: RecName: Full=Complement C3 alpha chain; Contains: RecName: Full=C3a anaphylatoxin; Contains: RecName: Full=Acylation stimulating protein; Short=ASP; AltName: Full=C3adesArg; Contains: RecName: Full=Complement C3b alpha~ chain; Contains: RecName: Full=Complement C3c alpha~ chain fragment 1; Contains: RecName:…	1122	188675	93	59	76	50	334	1	1	1	432.709	863.404	2	863.406	-0.002	0	2.1	0.63	K	DLCETVK	W				C130904_012.5457.5457.2
														3	1	Q2UVX4	RecName: Full=Complement C3; Contains: RecName: Full=Complement C3 beta chain; Contains: RecName: Full=Complement C3 alpha chain; Contains: RecName: Full=C3a anaphylatoxin; Contains: RecName: Full=Acylation stimulating protein; Short=ASP; AltName: Full=C3adesArg; Contains: RecName: Full=Complement C3b alpha~ chain; Contains: RecName: Full=Complement C3c alpha~ chain fragment 1; Contains: RecName:…	1122	188675	93	59	76	50	341	1	1	1	432.754	863.493	2	863.494	-0.0013	0	17.37	0.023	K	LMNVFLK	D				C130904_012.9488.9488.2
														3	1	Q2UVX4	RecName: Full=Complement C3; Contains: RecName: Full=Complement C3 beta chain; Contains: RecName: Full=Complement C3 alpha chain; Contains: RecName: Full=C3a anaphylatoxin; Contains: RecName: Full=Acylation stimulating protein; Short=ASP; AltName: Full=C3adesArg; Contains: RecName: Full=Complement C3b alpha~ chain; Contains: RecName: Full=Complement C3c alpha~ chain fragment 1; Contains: RecName:…	1122	188675	93	59	76	50	376	1	1	1	436.772	871.529	2	871.528	0.0012	1	14.35	0.24	R	KFISHIK	C				C130904_012.4491.4491.2
														3	1	Q2UVX4	RecName: Full=Complement C3; Contains: RecName: Full=Complement C3 beta chain; Contains: RecName: Full=Complement C3 alpha chain; Contains: RecName: Full=C3a anaphylatoxin; Contains: RecName: Full=Acylation stimulating protein; Short=ASP; AltName: Full=C3adesArg; Contains: RecName: Full=Complement C3b alpha~ chain; Contains: RecName: Full=Complement C3c alpha~ chain fragment 1; Contains: RecName:…	1122	188675	93	59	76	50	412	1	1	1	440.249	878.483	2	878.486	-0.0028	1	25.22	0.012	R	FTVKAEGK	G				C130904_012.4671.4671.2
														3	1	Q2UVX4	RecName: Full=Complement C3; Contains: RecName: Full=Complement C3 beta chain; Contains: RecName: Full=Complement C3 alpha chain; Contains: RecName: Full=C3a anaphylatoxin; Contains: RecName: Full=Acylation stimulating protein; Short=ASP; AltName: Full=C3adesArg; Contains: RecName: Full=Complement C3b alpha~ chain; Contains: RecName: Full=Complement C3c alpha~ chain fragment 1; Contains: RecName:…	1122	188675	93	59	76	50	421	1	1	1	440.75	879.486	2	879.489	-0.0024	0	1.06	0.79	K	LMNVFLK	D	Oxidation (M)	0.0100000.0		C130904_012.8148.8148.2
														3	1	Q2UVX4	RecName: Full=Complement C3; Contains: RecName: Full=Complement C3 beta chain; Contains: RecName: Full=Complement C3 alpha chain; Contains: RecName: Full=C3a anaphylatoxin; Contains: RecName: Full=Acylation stimulating protein; Short=ASP; AltName: Full=C3adesArg; Contains: RecName: Full=Complement C3b alpha~ chain; Contains: RecName: Full=Complement C3c alpha~ chain fragment 1; Contains: RecName:…	1122	188675	93	59	76	50	468	1	1	0	444.231	886.448	2	886.451	-0.0026	0	37.42	0.041	R	NEQVEIR	A				C130904_012.5297.5297.2
														3	1	Q2UVX4	RecName: Full=Complement C3; Contains: RecName: Full=Complement C3 beta chain; Contains: RecName: Full=Complement C3 alpha chain; Contains: RecName: Full=C3a anaphylatoxin; Contains: RecName: Full=Acylation stimulating protein; Short=ASP; AltName: Full=C3adesArg; Contains: RecName: Full=Complement C3b alpha~ chain; Contains: RecName: Full=Complement C3c alpha~ chain fragment 1; Contains: RecName:…	1122	188675	93	59	76	50	476	1	1	0	444.744	887.473	2	887.475	-0.0023	0	27.96	0.026	K	IWDVVEK	A				C130904_012.8145.8145.2
														3	1	Q2UVX4	RecName: Full=Complement C3; Contains: RecName: Full=Complement C3 beta chain; Contains: RecName: Full=Complement C3 alpha chain; Contains: RecName: Full=C3a anaphylatoxin; Contains: RecName: Full=Acylation stimulating protein; Short=ASP; AltName: Full=C3adesArg; Contains: RecName: Full=Complement C3b alpha~ chain; Contains: RecName: Full=Complement C3c alpha~ chain fragment 1; Contains: RecName:…	1122	188675	93	59	76	50	566	4	1	0	452.785	903.556	2	903.554	0.0013	1	11.54	4.3	K	GVFVLNKK	N				C130904_012.6140.6140.2
														3	1	Q2UVX4	RecName: Full=Complement C3; Contains: RecName: Full=Complement C3 beta chain; Contains: RecName: Full=Complement C3 alpha chain; Contains: RecName: Full=C3a anaphylatoxin; Contains: RecName: Full=Acylation stimulating protein; Short=ASP; AltName: Full=C3adesArg; Contains: RecName: Full=Complement C3b alpha~ chain; Contains: RecName: Full=Complement C3c alpha~ chain fragment 1; Contains: RecName:…	1122	188675	93	59	76	50	591	1	1	1	456.75	911.486	2	911.486	-0.0008	0	18.91	0.14	R	AILYNYR	E				C130904_012.7739.7739.2
														3	1	Q2UVX4	RecName: Full=Complement C3; Contains: RecName: Full=Complement C3 beta chain; Contains: RecName: Full=Complement C3 alpha chain; Contains: RecName: Full=C3a anaphylatoxin; Contains: RecName: Full=Acylation stimulating protein; Short=ASP; AltName: Full=C3adesArg; Contains: RecName: Full=Complement C3b alpha~ chain; Contains: RecName: Full=Complement C3c alpha~ chain fragment 1; Contains: RecName:…	1122	188675	93	59	76	50	602	1	1	1	457.768	913.522	2	913.523	-0.0015	0	39.5	0.039	R	DPLTITVR	T				C130904_012.8262.8262.2
														3	1	Q2UVX4	RecName: Full=Complement C3; Contains: RecName: Full=Complement C3 beta chain; Contains: RecName: Full=Complement C3 alpha chain; Contains: RecName: Full=C3a anaphylatoxin; Contains: RecName: Full=Acylation stimulating protein; Short=ASP; AltName: Full=C3adesArg; Contains: RecName: Full=Complement C3b alpha~ chain; Contains: RecName: Full=Complement C3c alpha~ chain fragment 1; Contains: RecName:…	1122	188675	93	59	76	50	793	1	1	1	474.736	947.457	2	947.456	0.0007	0	63.75	2.3e-05	K	SGSDEVQVK	Q				C130904_012.4465.4465.2
														3	1	Q2UVX4	RecName: Full=Complement C3; Contains: RecName: Full=Complement C3 beta chain; Contains: RecName: Full=Complement C3 alpha chain; Contains: RecName: Full=C3a anaphylatoxin; Contains: RecName: Full=Acylation stimulating protein; Short=ASP; AltName: Full=C3adesArg; Contains: RecName: Full=Complement C3b alpha~ chain; Contains: RecName: Full=Complement C3c alpha~ chain fragment 1; Contains: RecName:…	1122	188675	93	59	76	50	799	1	1	1	475.77	949.525	2	949.523	0.0015	1	24.47	0.02	K	FLNTAKEK	N				C130904_012.4387.4387.2
														3	1	Q2UVX4	RecName: Full=Complement C3; Contains: RecName: Full=Complement C3 beta chain; Contains: RecName: Full=Complement C3 alpha chain; Contains: RecName: Full=C3a anaphylatoxin; Contains: RecName: Full=Acylation stimulating protein; Short=ASP; AltName: Full=C3adesArg; Contains: RecName: Full=Complement C3b alpha~ chain; Contains: RecName: Full=Complement C3c alpha~ chain fragment 1; Contains: RecName:…	1122	188675	93	59	76	50	844	1	1	1	479.77	957.525	2	957.524	0.001	1	53.23	0.00086	R	EAENLKVR	V				C130904_012.4599.4599.2
														3	1	Q2UVX4	RecName: Full=Complement C3; Contains: RecName: Full=Complement C3 beta chain; Contains: RecName: Full=Complement C3 alpha chain; Contains: RecName: Full=C3a anaphylatoxin; Contains: RecName: Full=Acylation stimulating protein; Short=ASP; AltName: Full=C3adesArg; Contains: RecName: Full=Complement C3b alpha~ chain; Contains: RecName: Full=Complement C3c alpha~ chain fragment 1; Contains: RecName:…	1122	188675	93	59	76	50	1011	1	1	1	494.277	986.539	2	986.54	-0.0003	0	53.11	0.0025	R	QESLELIR	K				C130904_012.8156.8156.2
														3	1	Q2UVX4	RecName: Full=Complement C3; Contains: RecName: Full=Complement C3 beta chain; Contains: RecName: Full=Complement C3 alpha chain; Contains: RecName: Full=C3a anaphylatoxin; Contains: RecName: Full=Acylation stimulating protein; Short=ASP; AltName: Full=C3adesArg; Contains: RecName: Full=Complement C3b alpha~ chain; Contains: RecName: Full=Complement C3c alpha~ chain fragment 1; Contains: RecName:…	1122	188675	93	59	76	50	1037	1	1	1	495.772	989.53	2	989.533	-0.0028	1	37.29	0.0022	R	SVQLMEKR	M				C130904_012.5223.5223.2
														3	1	Q2UVX4	RecName: Full=Complement C3; Contains: RecName: Full=Complement C3 beta chain; Contains: RecName: Full=Complement C3 alpha chain; Contains: RecName: Full=C3a anaphylatoxin; Contains: RecName: Full=Acylation stimulating protein; Short=ASP; AltName: Full=C3adesArg; Contains: RecName: Full=Complement C3b alpha~ chain; Contains: RecName: Full=Complement C3c alpha~ chain fragment 1; Contains: RecName:…	1122	188675	93	59	76	50	1074	1	1	1	498.742	995.47	2	995.467	0.0023	0	45.54	0.0053	K	AGQYSSDLR	K				C130904_012.5527.5527.2
														3	1	Q2UVX4	RecName: Full=Complement C3; Contains: RecName: Full=Complement C3 beta chain; Contains: RecName: Full=Complement C3 alpha chain; Contains: RecName: Full=C3a anaphylatoxin; Contains: RecName: Full=Acylation stimulating protein; Short=ASP; AltName: Full=C3adesArg; Contains: RecName: Full=Complement C3b alpha~ chain; Contains: RecName: Full=Complement C3c alpha~ chain fragment 1; Contains: RecName:…	1122	188675	93	59	76	50	1136	1	1	1	503.771	1005.53	2	1005.53	-0.001	1	17.73	0.037	R	SVQLMEKR	M	Oxidation (M)	0.00001000.0		C130904_012.4357.4357.2
														3	1	Q2UVX4	RecName: Full=Complement C3; Contains: RecName: Full=Complement C3 beta chain; Contains: RecName: Full=Complement C3 alpha chain; Contains: RecName: Full=C3a anaphylatoxin; Contains: RecName: Full=Acylation stimulating protein; Short=ASP; AltName: Full=C3adesArg; Contains: RecName: Full=Complement C3b alpha~ chain; Contains: RecName: Full=Complement C3c alpha~ chain fragment 1; Contains: RecName:…	1122	188675	93	59	76	50	1256	1	1	1	514.298	1026.58	2	1026.58	-0.0006	0	34.19	0.0031	R	ISLTHSLTR	V				C130904_012.6501.6501.2
														3	1	Q2UVX4	RecName: Full=Complement C3; Contains: RecName: Full=Complement C3 beta chain; Contains: RecName: Full=Complement C3 alpha chain; Contains: RecName: Full=C3a anaphylatoxin; Contains: RecName: Full=Acylation stimulating protein; Short=ASP; AltName: Full=C3adesArg; Contains: RecName: Full=Complement C3b alpha~ chain; Contains: RecName: Full=Complement C3c alpha~ chain fragment 1; Contains: RecName:…	1122	188675	93	59	76	50	1522	1	1	1	537.305	1072.6	2	1072.6	-0.0037	1	12.35	0.1	K	LSINTQNKR	D				C130904_012.4697.4697.2
														3	1	Q2UVX4	RecName: Full=Complement C3; Contains: RecName: Full=Complement C3 beta chain; Contains: RecName: Full=Complement C3 alpha chain; Contains: RecName: Full=C3a anaphylatoxin; Contains: RecName: Full=Acylation stimulating protein; Short=ASP; AltName: Full=C3adesArg; Contains: RecName: Full=Complement C3b alpha~ chain; Contains: RecName: Full=Complement C3c alpha~ chain fragment 1; Contains: RecName:…	1122	188675	93	59	76	50	1582	1	1	0	542.283	1082.55	2	1082.55	-0.0003	0	46.45	0.00011	K	GYTQQLAFR	Q				C130904_012.7998.7998.2
														3	1	Q2UVX4	RecName: Full=Complement C3; Contains: RecName: Full=Complement C3 beta chain; Contains: RecName: Full=Complement C3 alpha chain; Contains: RecName: Full=C3a anaphylatoxin; Contains: RecName: Full=Acylation stimulating protein; Short=ASP; AltName: Full=C3adesArg; Contains: RecName: Full=Complement C3b alpha~ chain; Contains: RecName: Full=Complement C3c alpha~ chain fragment 1; Contains: RecName:…	1122	188675	93	59	76	50	1616	1	1	1	545.249	1088.48	2	1088.49	-0.0026	1	5.97	0.27	K	LCHKDTCR	C				C130904_012.3198.3198.2
														3	1	Q2UVX4	RecName: Full=Complement C3; Contains: RecName: Full=Complement C3 beta chain; Contains: RecName: Full=Complement C3 alpha chain; Contains: RecName: Full=C3a anaphylatoxin; Contains: RecName: Full=Acylation stimulating protein; Short=ASP; AltName: Full=C3adesArg; Contains: RecName: Full=Complement C3b alpha~ chain; Contains: RecName: Full=Complement C3c alpha~ chain fragment 1; Contains: RecName:…	1122	188675	93	59	76	50	1650	1	1	0	546.819	1091.62	2	1091.62	-0.0001	0	1.4	0.74	K	NTLIIYLDK	V				C130904_012.9988.9988.2
														3	1	Q2UVX4	RecName: Full=Complement C3; Contains: RecName: Full=Complement C3 beta chain; Contains: RecName: Full=Complement C3 alpha chain; Contains: RecName: Full=C3a anaphylatoxin; Contains: RecName: Full=Acylation stimulating protein; Short=ASP; AltName: Full=C3adesArg; Contains: RecName: Full=Complement C3b alpha~ chain; Contains: RecName: Full=Complement C3c alpha~ chain fragment 1; Contains: RecName:…	1122	188675	93	59	76	50	1790	1	1	1	558.323	1114.63	2	1114.63	-0.003	1	28.6	0.099	R	QESLELIRK	G				C130904_012.6712.6712.2
														3	1	Q2UVX4	RecName: Full=Complement C3; Contains: RecName: Full=Complement C3 beta chain; Contains: RecName: Full=Complement C3 alpha chain; Contains: RecName: Full=C3a anaphylatoxin; Contains: RecName: Full=Acylation stimulating protein; Short=ASP; AltName: Full=C3adesArg; Contains: RecName: Full=Complement C3b alpha~ chain; Contains: RecName: Full=Complement C3c alpha~ chain fragment 1; Contains: RecName:…	1122	188675	93	59	76	50	1817	1	1	1	561.258	1120.5	2	1120.5	0.0009	1	22.64	0.0075	R	SEETKENER	F				C130904_012.3190.3190.2
														3	1	Q2UVX4	RecName: Full=Complement C3; Contains: RecName: Full=Complement C3 beta chain; Contains: RecName: Full=Complement C3 alpha chain; Contains: RecName: Full=C3a anaphylatoxin; Contains: RecName: Full=Acylation stimulating protein; Short=ASP; AltName: Full=C3adesArg; Contains: RecName: Full=Complement C3b alpha~ chain; Contains: RecName: Full=Complement C3c alpha~ chain fragment 1; Contains: RecName:…	1122	188675	93	59	76	50	1832	1	1	1	562.788	1123.56	2	1123.56	-0.0003	1	6.67	0.24	K	AGQYSSDLRK	C				C130904_012.4747.4747.2
														3	1	Q2UVX4	RecName: Full=Complement C3; Contains: RecName: Full=Complement C3 beta chain; Contains: RecName: Full=Complement C3 alpha chain; Contains: RecName: Full=C3a anaphylatoxin; Contains: RecName: Full=Acylation stimulating protein; Short=ASP; AltName: Full=C3adesArg; Contains: RecName: Full=Complement C3b alpha~ chain; Contains: RecName: Full=Complement C3c alpha~ chain fragment 1; Contains: RecName:…	1122	188675	93	59	76	50	1960	1	1	1	574.289	1146.56	2	1146.56	0.0016	0	37.84	0.04	K	TSQGLETQQR	A				C130904_012.4381.4381.2
														3	1	Q2UVX4	RecName: Full=Complement C3; Contains: RecName: Full=Complement C3 beta chain; Contains: RecName: Full=Complement C3 alpha chain; Contains: RecName: Full=C3a anaphylatoxin; Contains: RecName: Full=Acylation stimulating protein; Short=ASP; AltName: Full=C3adesArg; Contains: RecName: Full=Complement C3b alpha~ chain; Contains: RecName: Full=Complement C3c alpha~ chain fragment 1; Contains: RecName:…	1122	188675	93	59	76	50	2007	1	1	1	577.283	1152.55	2	1152.55	-0.0015	0	29.28	0.0018	K	GSMILDICTK	Y	Oxidation (M)	0.0010000000.0		C130904_012.7949.7949.2
														3	1	Q2UVX4	RecName: Full=Complement C3; Contains: RecName: Full=Complement C3 beta chain; Contains: RecName: Full=Complement C3 alpha chain; Contains: RecName: Full=C3a anaphylatoxin; Contains: RecName: Full=Acylation stimulating protein; Short=ASP; AltName: Full=C3adesArg; Contains: RecName: Full=Complement C3b alpha~ chain; Contains: RecName: Full=Complement C3c alpha~ chain fragment 1; Contains: RecName:…	1122	188675	93	59	76	50	2035	1	1	1	579.316	1156.62	2	1156.62	-0.0018	2	29.49	0.0023	R	TKKDNIPEGR	Q				C130904_012.3848.3848.2
														3	1	Q2UVX4	RecName: Full=Complement C3; Contains: RecName: Full=Complement C3 beta chain; Contains: RecName: Full=Complement C3 alpha chain; Contains: RecName: Full=C3a anaphylatoxin; Contains: RecName: Full=Acylation stimulating protein; Short=ASP; AltName: Full=C3adesArg; Contains: RecName: Full=Complement C3b alpha~ chain; Contains: RecName: Full=Complement C3c alpha~ chain fragment 1; Contains: RecName:…	1122	188675	93	59	76	50	2061	1	1	1	581.789	1161.56	2	1161.57	-0.0026	0	30.14	0.0015	K	DYDTTPPVVR	W				C130904_012.7262.7262.2
														3	1	Q2UVX4	RecName: Full=Complement C3; Contains: RecName: Full=Complement C3 beta chain; Contains: RecName: Full=Complement C3 alpha chain; Contains: RecName: Full=C3a anaphylatoxin; Contains: RecName: Full=Acylation stimulating protein; Short=ASP; AltName: Full=C3adesArg; Contains: RecName: Full=Complement C3b alpha~ chain; Contains: RecName: Full=Complement C3c alpha~ chain fragment 1; Contains: RecName:…	1122	188675	93	59	76	50	2078	1	1	1	582.827	1163.64	2	1163.64	-0.0022	0	41.35	0.00013	R	HQQTITIPAR	S				C130904_012.6021.6021.2
														3	1	Q2UVX4	RecName: Full=Complement C3; Contains: RecName: Full=Complement C3 beta chain; Contains: RecName: Full=Complement C3 alpha chain; Contains: RecName: Full=C3a anaphylatoxin; Contains: RecName: Full=Acylation stimulating protein; Short=ASP; AltName: Full=C3adesArg; Contains: RecName: Full=Complement C3b alpha~ chain; Contains: RecName: Full=Complement C3c alpha~ chain fragment 1; Contains: RecName:…	1122	188675	93	59	76	50	2211	1	1	1	594.344	1186.67	2	1186.67	0.0018	0	29.52	0.0047	R	ILWESASLLR	S				C130904_012.11044.11044.2
														3	1	Q2UVX4	RecName: Full=Complement C3; Contains: RecName: Full=Complement C3 beta chain; Contains: RecName: Full=Complement C3 alpha chain; Contains: RecName: Full=C3a anaphylatoxin; Contains: RecName: Full=Acylation stimulating protein; Short=ASP; AltName: Full=C3adesArg; Contains: RecName: Full=Complement C3b alpha~ chain; Contains: RecName: Full=Complement C3c alpha~ chain fragment 1; Contains: RecName:…	1122	188675	93	59	76	50	2260	1	1	1	598.855	1195.69	2	1195.69	0.0022	0	17	0.089	R	VSIRPAPETVK	K				C130904_012.5713.5713.2
														3	1	Q2UVX4	RecName: Full=Complement C3; Contains: RecName: Full=Complement C3 beta chain; Contains: RecName: Full=Complement C3 alpha chain; Contains: RecName: Full=C3a anaphylatoxin; Contains: RecName: Full=Acylation stimulating protein; Short=ASP; AltName: Full=C3adesArg; Contains: RecName: Full=Complement C3b alpha~ chain; Contains: RecName: Full=Complement C3c alpha~ chain fragment 1; Contains: RecName:…	1122	188675	93	59	76	50	2277	1	1	1	400.863	1199.57	3	1199.57	-0.0023	1	10.26	0.11	K	NRWEEPNQK	L				C130904_012.4930.4930.3
														3	1	Q2UVX4	RecName: Full=Complement C3; Contains: RecName: Full=Complement C3 beta chain; Contains: RecName: Full=Complement C3 alpha chain; Contains: RecName: Full=C3a anaphylatoxin; Contains: RecName: Full=Acylation stimulating protein; Short=ASP; AltName: Full=C3adesArg; Contains: RecName: Full=Complement C3b alpha~ chain; Contains: RecName: Full=Complement C3c alpha~ chain fragment 1; Contains: RecName:…	1122	188675	93	59	76	50	2278	1	1	1	600.791	1199.57	2	1199.57	-0.0011	1	26.35	0.012	K	NRWEEPNQK	L				C130904_012.4936.4936.2
														3	1	Q2UVX4	RecName: Full=Complement C3; Contains: RecName: Full=Complement C3 beta chain; Contains: RecName: Full=Complement C3 alpha chain; Contains: RecName: Full=C3a anaphylatoxin; Contains: RecName: Full=Acylation stimulating protein; Short=ASP; AltName: Full=C3adesArg; Contains: RecName: Full=Complement C3b alpha~ chain; Contains: RecName: Full=Complement C3c alpha~ chain fragment 1; Contains: RecName:…	1122	188675	93	59	76	50	2305	1	1	1	602.299	1202.58	2	1202.58	0.0073	1	24.21	0.0054	R	YISKYEMNR	D				C130904_012.5927.5927.2
														3	1	Q2UVX4	RecName: Full=Complement C3; Contains: RecName: Full=Complement C3 beta chain; Contains: RecName: Full=Complement C3 alpha chain; Contains: RecName: Full=C3a anaphylatoxin; Contains: RecName: Full=Acylation stimulating protein; Short=ASP; AltName: Full=C3adesArg; Contains: RecName: Full=Complement C3b alpha~ chain; Contains: RecName: Full=Complement C3c alpha~ chain fragment 1; Contains: RecName:…	1122	188675	93	59	76	50	2355	1	1	0	404.556	1210.65	3	1210.65	0.0004	1	22.5	0.032	R	KGYTQQLAFR	Q				C130904_012.6913.6913.3
														3	1	Q2UVX4	RecName: Full=Complement C3; Contains: RecName: Full=Complement C3 beta chain; Contains: RecName: Full=Complement C3 alpha chain; Contains: RecName: Full=C3a anaphylatoxin; Contains: RecName: Full=Acylation stimulating protein; Short=ASP; AltName: Full=C3adesArg; Contains: RecName: Full=Complement C3b alpha~ chain; Contains: RecName: Full=Complement C3c alpha~ chain fragment 1; Contains: RecName:…	1122	188675	93	59	76	50	2422	1	1	1	611.284	1220.55	2	1220.56	-0.003	0	30.44	0.0059	K	AGDFLENHYR	E				C130904_012.7132.7132.2
														3	1	Q2UVX4	RecName: Full=Complement C3; Contains: RecName: Full=Complement C3 beta chain; Contains: RecName: Full=Complement C3 alpha chain; Contains: RecName: Full=C3a anaphylatoxin; Contains: RecName: Full=Acylation stimulating protein; Short=ASP; AltName: Full=C3adesArg; Contains: RecName: Full=Complement C3b alpha~ chain; Contains: RecName: Full=Complement C3c alpha~ chain fragment 1; Contains: RecName:…	1122	188675	93	59	76	50	2423	1	1	1	407.859	1220.56	3	1220.56	-0.0012	0	17.19	0.065	K	AGDFLENHYR	E				C130904_012.7117.7117.3
														3	1	Q2UVX4	RecName: Full=Complement C3; Contains: RecName: Full=Complement C3 beta chain; Contains: RecName: Full=Complement C3 alpha chain; Contains: RecName: Full=C3a anaphylatoxin; Contains: RecName: Full=Acylation stimulating protein; Short=ASP; AltName: Full=C3adesArg; Contains: RecName: Full=Complement C3b alpha~ chain; Contains: RecName: Full=Complement C3c alpha~ chain fragment 1; Contains: RecName:…	1122	188675	93	59	76	50	2766	1	1	1	634.866	1267.72	2	1267.72	-0.0009	0	56.97	4.6e-06	R	LVAYYTLINAK	G				C130904_012.10413.10413.2
														3	1	Q2UVX4	RecName: Full=Complement C3; Contains: RecName: Full=Complement C3 beta chain; Contains: RecName: Full=Complement C3 alpha chain; Contains: RecName: Full=C3a anaphylatoxin; Contains: RecName: Full=Acylation stimulating protein; Short=ASP; AltName: Full=C3adesArg; Contains: RecName: Full=Complement C3b alpha~ chain; Contains: RecName: Full=Complement C3c alpha~ chain fragment 1; Contains: RecName:…	1122	188675	93	59	76	50	2792	1	1	1	424.585	1270.73	3	1270.74	-0.002	2	12.85	0.38	K	RQESLELIRK	G				C130904_012.5950.5950.3
														3	1	Q2UVX4	RecName: Full=Complement C3; Contains: RecName: Full=Complement C3 beta chain; Contains: RecName: Full=Complement C3 alpha chain; Contains: RecName: Full=C3a anaphylatoxin; Contains: RecName: Full=Acylation stimulating protein; Short=ASP; AltName: Full=C3adesArg; Contains: RecName: Full=Complement C3b alpha~ chain; Contains: RecName: Full=Complement C3c alpha~ chain fragment 1; Contains: RecName:…	1122	188675	93	59	76	50	2942	1	1	1	430.894	1289.66	3	1289.66	-0.0016	1	45.12	5.9e-05	R	KDYDTTPPVVR	W				C130904_012.6090.6090.3
														3	1	Q2UVX4	RecName: Full=Complement C3; Contains: RecName: Full=Complement C3 beta chain; Contains: RecName: Full=Complement C3 alpha chain; Contains: RecName: Full=C3a anaphylatoxin; Contains: RecName: Full=Acylation stimulating protein; Short=ASP; AltName: Full=C3adesArg; Contains: RecName: Full=Complement C3b alpha~ chain; Contains: RecName: Full=Complement C3c alpha~ chain fragment 1; Contains: RecName:…	1122	188675	93	59	76	50	2943	1	1	1	645.837	1289.66	2	1289.66	-0.0014	1	59.77	5.2e-05	R	KDYDTTPPVVR	W				C130904_012.6063.6063.2
														3	1	Q2UVX4	RecName: Full=Complement C3; Contains: RecName: Full=Complement C3 beta chain; Contains: RecName: Full=Complement C3 alpha chain; Contains: RecName: Full=C3a anaphylatoxin; Contains: RecName: Full=Acylation stimulating protein; Short=ASP; AltName: Full=C3adesArg; Contains: RecName: Full=Complement C3b alpha~ chain; Contains: RecName: Full=Complement C3c alpha~ chain fragment 1; Contains: RecName:…	1122	188675	93	59	76	50	3011	1	1	0	650.795	1299.58	2	1299.58	-0.0041	0	1	0.8	K	ACEPGVDYVYK	T				C130904_012.7789.7789.2
														3	1	Q2UVX4	RecName: Full=Complement C3; Contains: RecName: Full=Complement C3 beta chain; Contains: RecName: Full=Complement C3 alpha chain; Contains: RecName: Full=C3a anaphylatoxin; Contains: RecName: Full=Acylation stimulating protein; Short=ASP; AltName: Full=C3adesArg; Contains: RecName: Full=Complement C3b alpha~ chain; Contains: RecName: Full=Complement C3c alpha~ chain fragment 1; Contains: RecName:…	1122	188675	93	59	76	50	3110	1	1	1	438.918	1313.73	3	1313.73	0.0016	0	3.64	0.45	K	HHRPGQQITLK	I				C130904_012.4419.4419.3
														3	1	Q2UVX4	RecName: Full=Complement C3; Contains: RecName: Full=Complement C3 beta chain; Contains: RecName: Full=Complement C3 alpha chain; Contains: RecName: Full=C3a anaphylatoxin; Contains: RecName: Full=Acylation stimulating protein; Short=ASP; AltName: Full=C3adesArg; Contains: RecName: Full=Complement C3b alpha~ chain; Contains: RecName: Full=Complement C3c alpha~ chain fragment 1; Contains: RecName:…	1122	188675	93	59	76	50	3143	1	1	1	440.922	1319.74	3	1319.74	0.0015	1	34.68	0.00056	K	RHQQTITIPAR	S				C130904_012.5494.5494.3
														3	1	Q2UVX4	RecName: Full=Complement C3; Contains: RecName: Full=Complement C3 beta chain; Contains: RecName: Full=Complement C3 alpha chain; Contains: RecName: Full=C3a anaphylatoxin; Contains: RecName: Full=Acylation stimulating protein; Short=ASP; AltName: Full=C3adesArg; Contains: RecName: Full=Complement C3b alpha~ chain; Contains: RecName: Full=Complement C3c alpha~ chain fragment 1; Contains: RecName:…	1122	188675	93	59	76	50	3350	1	1	1	681.327	1360.64	2	1360.64	-0.0007	0	50.93	1.7e-05	K	DICEAQVNSLGR	S				C130904_012.7491.7491.2
														3	1	Q2UVX4	RecName: Full=Complement C3; Contains: RecName: Full=Complement C3 beta chain; Contains: RecName: Full=Complement C3 alpha chain; Contains: RecName: Full=C3a anaphylatoxin; Contains: RecName: Full=Acylation stimulating protein; Short=ASP; AltName: Full=C3adesArg; Contains: RecName: Full=Complement C3b alpha~ chain; Contains: RecName: Full=Complement C3c alpha~ chain fragment 1; Contains: RecName:…	1122	188675	93	59	76	50	3351	1	1	1	454.56	1360.66	3	1360.66	0.0006	1	29.05	0.004	K	SGSDEVQVKQER	K				C130904_012.4414.4414.3
														3	1	Q2UVX4	RecName: Full=Complement C3; Contains: RecName: Full=Complement C3 beta chain; Contains: RecName: Full=Complement C3 alpha chain; Contains: RecName: Full=C3a anaphylatoxin; Contains: RecName: Full=Acylation stimulating protein; Short=ASP; AltName: Full=C3adesArg; Contains: RecName: Full=Complement C3b alpha~ chain; Contains: RecName: Full=Complement C3c alpha~ chain fragment 1; Contains: RecName:…	1122	188675	93	59	76	50	3352	1	1	1	681.337	1360.66	2	1360.66	0.0014	1	56.73	1.8e-05	K	SGSDEVQVKQER	K				C130904_012.4417.4417.2
														3	1	Q2UVX4	RecName: Full=Complement C3; Contains: RecName: Full=Complement C3 beta chain; Contains: RecName: Full=Complement C3 alpha chain; Contains: RecName: Full=C3a anaphylatoxin; Contains: RecName: Full=Acylation stimulating protein; Short=ASP; AltName: Full=C3adesArg; Contains: RecName: Full=Complement C3b alpha~ chain; Contains: RecName: Full=Complement C3c alpha~ chain fragment 1; Contains: RecName:…	1122	188675	93	59	76	50	3401	1	1	1	686.416	1370.82	2	1370.82	-0.0005	0	19.13	0.039	R	SSVAVPYVIVPLK	I				C130904_012.10951.10951.2
														3	1	Q2UVX4	RecName: Full=Complement C3; Contains: RecName: Full=Complement C3 beta chain; Contains: RecName: Full=Complement C3 alpha chain; Contains: RecName: Full=C3a anaphylatoxin; Contains: RecName: Full=Acylation stimulating protein; Short=ASP; AltName: Full=C3adesArg; Contains: RecName: Full=Complement C3b alpha~ chain; Contains: RecName: Full=Complement C3c alpha~ chain fragment 1; Contains: RecName:…	1122	188675	93	59	76	50	3611	1	1	1	474.245	1419.71	3	1419.71	-0.002	0	23.28	0.0074	K	AAVYNHFISDGVK	K				C130904_012.7779.7779.3
														3	1	Q2UVX4	RecName: Full=Complement C3; Contains: RecName: Full=Complement C3 beta chain; Contains: RecName: Full=Complement C3 alpha chain; Contains: RecName: Full=C3a anaphylatoxin; Contains: RecName: Full=Acylation stimulating protein; Short=ASP; AltName: Full=C3adesArg; Contains: RecName: Full=Complement C3b alpha~ chain; Contains: RecName: Full=Complement C3c alpha~ chain fragment 1; Contains: RecName:…	1122	188675	93	59	76	50	3720	1	1	1	723.424	1444.83	2	1444.83	0.004	0	60.58	2.1e-06	K	VFALAANLIAIDSK	D				C130904_012.11733.11733.2
														3	1	Q2UVX4	RecName: Full=Complement C3; Contains: RecName: Full=Complement C3 beta chain; Contains: RecName: Full=Complement C3 alpha chain; Contains: RecName: Full=C3a anaphylatoxin; Contains: RecName: Full=Acylation stimulating protein; Short=ASP; AltName: Full=C3adesArg; Contains: RecName: Full=Complement C3b alpha~ chain; Contains: RecName: Full=Complement C3c alpha~ chain fragment 1; Contains: RecName:…	1122	188675	93	59	76	50	3751	1	1	1	729.36	1456.71	2	1456.71	-0.0003	2	18.91	0.09	K	EKNRWEEPNQK	L				C130904_012.4735.4735.2
														3	1	Q2UVX4	RecName: Full=Complement C3; Contains: RecName: Full=Complement C3 beta chain; Contains: RecName: Full=Complement C3 alpha chain; Contains: RecName: Full=C3a anaphylatoxin; Contains: RecName: Full=Acylation stimulating protein; Short=ASP; AltName: Full=C3adesArg; Contains: RecName: Full=Complement C3b alpha~ chain; Contains: RecName: Full=Complement C3c alpha~ chain fragment 1; Contains: RecName:…	1122	188675	93	59	76	50	3767	1	1	1	730.399	1458.78	2	1458.78	-0.0005	0	58.59	3.2e-06	K	GQGTLSVVTVYHAK	L				C130904_012.7648.7648.2
														3	1	Q2UVX4	RecName: Full=Complement C3; Contains: RecName: Full=Complement C3 beta chain; Contains: RecName: Full=Complement C3 alpha chain; Contains: RecName: Full=C3a anaphylatoxin; Contains: RecName: Full=Acylation stimulating protein; Short=ASP; AltName: Full=C3adesArg; Contains: RecName: Full=Complement C3b alpha~ chain; Contains: RecName: Full=Complement C3c alpha~ chain fragment 1; Contains: RecName:…	1122	188675	93	59	76	50	3885	1	1	1	497.257	1488.75	3	1488.75	-0.0034	2	12.56	0.066	K	SGSDEVQVKQERK	F				C130904_012.4000.4000.3
														3	1	Q2UVX4	RecName: Full=Complement C3; Contains: RecName: Full=Complement C3 beta chain; Contains: RecName: Full=Complement C3 alpha chain; Contains: RecName: Full=C3a anaphylatoxin; Contains: RecName: Full=Acylation stimulating protein; Short=ASP; AltName: Full=C3adesArg; Contains: RecName: Full=Complement C3b alpha~ chain; Contains: RecName: Full=Complement C3c alpha~ chain fragment 1; Contains: RecName:…	1122	188675	93	59	76	50	3941	1	1	1	502.597	1504.77	3	1504.77	-0.0061	0	23.79	0.0059	R	TLNPEHLGQGGVQR	E				C130904_012.6342.6342.3
														3	1	Q2UVX4	RecName: Full=Complement C3; Contains: RecName: Full=Complement C3 beta chain; Contains: RecName: Full=Complement C3 alpha chain; Contains: RecName: Full=C3a anaphylatoxin; Contains: RecName: Full=Acylation stimulating protein; Short=ASP; AltName: Full=C3adesArg; Contains: RecName: Full=Complement C3b alpha~ chain; Contains: RecName: Full=Complement C3c alpha~ chain fragment 1; Contains: RecName:…	1122	188675	93	59	76	50	3942	1	1	1	753.393	1504.77	2	1504.77	-0.0042	0	40.77	0.00026	R	TLNPEHLGQGGVQR	E				C130904_012.6381.6381.2
														3	1	Q2UVX4	RecName: Full=Complement C3; Contains: RecName: Full=Complement C3 beta chain; Contains: RecName: Full=Complement C3 alpha chain; Contains: RecName: Full=C3a anaphylatoxin; Contains: RecName: Full=Acylation stimulating protein; Short=ASP; AltName: Full=C3adesArg; Contains: RecName: Full=Complement C3b alpha~ chain; Contains: RecName: Full=Complement C3c alpha~ chain fragment 1; Contains: RecName:…	1122	188675	93	59	76	50	3974	1	1	1	505.58	1513.72	3	1513.72	-0.0008	2	0.63	0.87	R	MDKAGQYSSDLRK	C	Oxidation (M)	0.1000000000000.0		C130904_012.4885.4885.3
														3	1	Q2UVX4	RecName: Full=Complement C3; Contains: RecName: Full=Complement C3 beta chain; Contains: RecName: Full=Complement C3 alpha chain; Contains: RecName: Full=C3a anaphylatoxin; Contains: RecName: Full=Acylation stimulating protein; Short=ASP; AltName: Full=C3adesArg; Contains: RecName: Full=Complement C3b alpha~ chain; Contains: RecName: Full=Complement C3c alpha~ chain fragment 1; Contains: RecName:…	1122	188675	93	59	76	50	4106	1	1	1	774.91	1547.81	2	1547.81	-0.0037	1	38.27	0.00026	K	AAVYNHFISDGVKK	T				C130904_012.6857.6857.2
														3	1	Q2UVX4	RecName: Full=Complement C3; Contains: RecName: Full=Complement C3 beta chain; Contains: RecName: Full=Complement C3 alpha chain; Contains: RecName: Full=C3a anaphylatoxin; Contains: RecName: Full=Acylation stimulating protein; Short=ASP; AltName: Full=C3adesArg; Contains: RecName: Full=Complement C3b alpha~ chain; Contains: RecName: Full=Complement C3c alpha~ chain fragment 1; Contains: RecName:…	1122	188675	93	59	76	50	4163	1	1	1	522.913	1565.72	3	1565.72	-0.0015	1	8.32	0.17	R	FYHPDKEDGMLSK	L				C130904_012.6596.6596.3
														3	1	Q2UVX4	RecName: Full=Complement C3; Contains: RecName: Full=Complement C3 beta chain; Contains: RecName: Full=Complement C3 alpha chain; Contains: RecName: Full=C3a anaphylatoxin; Contains: RecName: Full=Acylation stimulating protein; Short=ASP; AltName: Full=C3adesArg; Contains: RecName: Full=Complement C3b alpha~ chain; Contains: RecName: Full=Complement C3c alpha~ chain fragment 1; Contains: RecName:…	1122	188675	93	59	76	50	4166	1	1	1	783.869	1565.72	2	1565.72	0.0056	1	6.52	0.24	R	FYHPDKEDGMLSK	L				C130904_012.6588.6588.2
														3	1	Q2UVX4	RecName: Full=Complement C3; Contains: RecName: Full=Complement C3 beta chain; Contains: RecName: Full=Complement C3 alpha chain; Contains: RecName: Full=C3a anaphylatoxin; Contains: RecName: Full=Acylation stimulating protein; Short=ASP; AltName: Full=C3adesArg; Contains: RecName: Full=Complement C3b alpha~ chain; Contains: RecName: Full=Complement C3c alpha~ chain fragment 1; Contains: RecName:…	1122	188675	93	59	76	50	4358	1	1	1	405.704	1618.79	4	1618.79	0.0025	1	14.72	0.28	K	AGDFLENHYRELR	R				C130904_012.8010.8010.4
														3	1	Q2UVX4	RecName: Full=Complement C3; Contains: RecName: Full=Complement C3 beta chain; Contains: RecName: Full=Complement C3 alpha chain; Contains: RecName: Full=C3a anaphylatoxin; Contains: RecName: Full=Acylation stimulating protein; Short=ASP; AltName: Full=C3adesArg; Contains: RecName: Full=Complement C3b alpha~ chain; Contains: RecName: Full=Complement C3c alpha~ chain fragment 1; Contains: RecName:…	1122	188675	93	59	76	50	4607	1	1	1	848.386	1694.76	2	1694.76	-0.0025	0	42.99	0.00022	K	VYSYYNLDETCIR	F				C130904_012.10065.10065.2
														3	1	Q2UVX4	RecName: Full=Complement C3; Contains: RecName: Full=Complement C3 beta chain; Contains: RecName: Full=Complement C3 alpha chain; Contains: RecName: Full=C3a anaphylatoxin; Contains: RecName: Full=Acylation stimulating protein; Short=ASP; AltName: Full=C3adesArg; Contains: RecName: Full=Complement C3b alpha~ chain; Contains: RecName: Full=Complement C3c alpha~ chain fragment 1; Contains: RecName:…	1122	188675	93	59	76	50	4632	1	1	0	567.98	1700.92	3	1700.92	-0.0023	1	4.32	0.39	R	LPYSVVRNEQVEIR	A				C130904_012.8433.8433.3
														3	1	Q2UVX4	RecName: Full=Complement C3; Contains: RecName: Full=Complement C3 beta chain; Contains: RecName: Full=Complement C3 alpha chain; Contains: RecName: Full=C3a anaphylatoxin; Contains: RecName: Full=Acylation stimulating protein; Short=ASP; AltName: Full=C3adesArg; Contains: RecName: Full=Complement C3b alpha~ chain; Contains: RecName: Full=Complement C3c alpha~ chain fragment 1; Contains: RecName:…	1122	188675	93	59	76	50	4896	1	1	1	898.968	1795.92	2	1795.92	0.0038	0	41.79	0.00012	R	VELLYNPAFCSLATAK	K				C130904_012.11329.11329.2
														3	1	Q2UVX4	RecName: Full=Complement C3; Contains: RecName: Full=Complement C3 beta chain; Contains: RecName: Full=Complement C3 alpha chain; Contains: RecName: Full=C3a anaphylatoxin; Contains: RecName: Full=Acylation stimulating protein; Short=ASP; AltName: Full=C3adesArg; Contains: RecName: Full=Complement C3b alpha~ chain; Contains: RecName: Full=Complement C3c alpha~ chain fragment 1; Contains: RecName:…	1122	188675	93	59	76	50	4916	1	1	1	601.331	1800.97	3	1800.98	-0.0059	0	62.18	1.5e-06	R	TGIPIVTSPYQIHFTK	T				C130904_012.10347.10347.3
														3	1	Q2UVX4	RecName: Full=Complement C3; Contains: RecName: Full=Complement C3 beta chain; Contains: RecName: Full=Complement C3 alpha chain; Contains: RecName: Full=C3a anaphylatoxin; Contains: RecName: Full=Acylation stimulating protein; Short=ASP; AltName: Full=C3adesArg; Contains: RecName: Full=Complement C3b alpha~ chain; Contains: RecName: Full=Complement C3c alpha~ chain fragment 1; Contains: RecName:…	1122	188675	93	59	76	50	5092	1	1	1	622.025	1863.05	3	1863.06	-0.0056	1	23.86	0.0058	R	VSIRPAPETVKKPQDAK	G				C130904_012.5142.5142.3
														3	1	Q2UVX4	RecName: Full=Complement C3; Contains: RecName: Full=Complement C3 beta chain; Contains: RecName: Full=Complement C3 alpha chain; Contains: RecName: Full=C3a anaphylatoxin; Contains: RecName: Full=Acylation stimulating protein; Short=ASP; AltName: Full=C3adesArg; Contains: RecName: Full=Complement C3b alpha~ chain; Contains: RecName: Full=Complement C3c alpha~ chain fragment 1; Contains: RecName:…	1122	188675	93	59	76	50	5098	1	1	1	622.679	1865.02	3	1865.02	0.0001	0	39.28	0.00021	R	VELKPGETLNVNFHLR	T				C130904_012.9286.9286.3
														3	1	Q2UVX4	RecName: Full=Complement C3; Contains: RecName: Full=Complement C3 beta chain; Contains: RecName: Full=Complement C3 alpha chain; Contains: RecName: Full=C3a anaphylatoxin; Contains: RecName: Full=Acylation stimulating protein; Short=ASP; AltName: Full=C3adesArg; Contains: RecName: Full=Complement C3b alpha~ chain; Contains: RecName: Full=Complement C3c alpha~ chain fragment 1; Contains: RecName:…	1122	188675	93	59	76	50	5133	1	1	1	627.688	1880.04	3	1880.04	0.0004	0	36.42	0.00038	K	LYNVEATSYALLALLAR	K				C130904_012.12944.12944.3
														3	1	Q2UVX4	RecName: Full=Complement C3; Contains: RecName: Full=Complement C3 beta chain; Contains: RecName: Full=Complement C3 alpha chain; Contains: RecName: Full=C3a anaphylatoxin; Contains: RecName: Full=Acylation stimulating protein; Short=ASP; AltName: Full=C3adesArg; Contains: RecName: Full=Complement C3b alpha~ chain; Contains: RecName: Full=Complement C3c alpha~ chain fragment 1; Contains: RecName:…	1122	188675	93	59	76	50	5134	1	1	1	941.029	1880.04	2	1880.04	0.0021	0	96.81	8.4e-10	K	LYNVEATSYALLALLAR	K				C130904_012.12947.12947.2
														3	1	Q2UVX4	RecName: Full=Complement C3; Contains: RecName: Full=Complement C3 beta chain; Contains: RecName: Full=Complement C3 alpha chain; Contains: RecName: Full=C3a anaphylatoxin; Contains: RecName: Full=Acylation stimulating protein; Short=ASP; AltName: Full=C3adesArg; Contains: RecName: Full=Complement C3b alpha~ chain; Contains: RecName: Full=Complement C3c alpha~ chain fragment 1; Contains: RecName:…	1122	188675	93	59	76	50	5368	1	1	1	496.783	1983.1	4	1983.1	-0.0011	1	20.44	0.012	R	EKDVSLTAFVLIALHEAK	D				C130904_012.12091.12091.4
														3	1	Q2UVX4	RecName: Full=Complement C3; Contains: RecName: Full=Complement C3 beta chain; Contains: RecName: Full=Complement C3 alpha chain; Contains: RecName: Full=C3a anaphylatoxin; Contains: RecName: Full=Acylation stimulating protein; Short=ASP; AltName: Full=C3adesArg; Contains: RecName: Full=Complement C3b alpha~ chain; Contains: RecName: Full=Complement C3c alpha~ chain fragment 1; Contains: RecName:…	1122	188675	93	59	76	50	5849	1	1	1	719.705	2156.09	3	2156.08	0.0157	0	44.31	0.014	K	ILLQGTPVAQMTEDAIDGER	L				C130904_012.11625.11625.3
														3	1	Q2UVX4	RecName: Full=Complement C3; Contains: RecName: Full=Complement C3 beta chain; Contains: RecName: Full=Complement C3 alpha chain; Contains: RecName: Full=C3a anaphylatoxin; Contains: RecName: Full=Acylation stimulating protein; Short=ASP; AltName: Full=C3adesArg; Contains: RecName: Full=Complement C3b alpha~ chain; Contains: RecName: Full=Complement C3c alpha~ chain fragment 1; Contains: RecName:…	1122	188675	93	59	76	50	5850	1	1	1	1079.05	2156.09	2	2156.08	0.0163	0	34.39	0.097	K	ILLQGTPVAQMTEDAIDGER	L				C130904_012.11607.11607.2
														3	1	Q2UVX4	RecName: Full=Complement C3; Contains: RecName: Full=Complement C3 beta chain; Contains: RecName: Full=Complement C3 alpha chain; Contains: RecName: Full=C3a anaphylatoxin; Contains: RecName: Full=Acylation stimulating protein; Short=ASP; AltName: Full=C3adesArg; Contains: RecName: Full=Complement C3b alpha~ chain; Contains: RecName: Full=Complement C3c alpha~ chain fragment 1; Contains: RecName:…	1122	188675	93	59	76	50	5857	1	1	1	1080.49	2158.97	2	2158.98	-0.0049	0	57.55	4e-06	R	EEVPAADLSDQVPDTESETK	I				C130904_012.8384.8384.2
														3	1	Q2UVX4	RecName: Full=Complement C3; Contains: RecName: Full=Complement C3 beta chain; Contains: RecName: Full=Complement C3 alpha chain; Contains: RecName: Full=C3a anaphylatoxin; Contains: RecName: Full=Acylation stimulating protein; Short=ASP; AltName: Full=C3adesArg; Contains: RecName: Full=Complement C3b alpha~ chain; Contains: RecName: Full=Complement C3c alpha~ chain fragment 1; Contains: RecName:…	1122	188675	93	59	76	50	5886	2	1	1	1087.04	2172.07	2	2172.07	-0.0061	0	19.76	1.5	K	ILLQGTPVAQMTEDAIDGER	L	Oxidation (M)	0.00000000001000000000.0		C130904_012.9839.9839.2
														3	1	Q2UVX4	RecName: Full=Complement C3; Contains: RecName: Full=Complement C3 beta chain; Contains: RecName: Full=Complement C3 alpha chain; Contains: RecName: Full=C3a anaphylatoxin; Contains: RecName: Full=Acylation stimulating protein; Short=ASP; AltName: Full=C3adesArg; Contains: RecName: Full=Complement C3b alpha~ chain; Contains: RecName: Full=Complement C3c alpha~ chain fragment 1; Contains: RecName:…	1122	188675	93	59	76	50	5887	1	1	1	725.03	2172.07	3	2172.07	-0.005	0	78.05	5.2e-06	K	ILLQGTPVAQMTEDAIDGER	L	Oxidation (M)	0.00000000001000000000.0		C130904_012.10230.10230.3
														3	1	Q2UVX4	RecName: Full=Complement C3; Contains: RecName: Full=Complement C3 beta chain; Contains: RecName: Full=Complement C3 alpha chain; Contains: RecName: Full=C3a anaphylatoxin; Contains: RecName: Full=Acylation stimulating protein; Short=ASP; AltName: Full=C3adesArg; Contains: RecName: Full=Complement C3b alpha~ chain; Contains: RecName: Full=Complement C3c alpha~ chain fragment 1; Contains: RecName:…	1122	188675	93	59	76	50	5888	1	1	1	1087.05	2172.08	2	2172.07	0.0022	0	75.89	9e-06	K	ILLQGTPVAQMTEDAIDGER	L	Oxidation (M)	0.00000000001000000000.0		C130904_012.10199.10199.2
														3	1	Q2UVX4	RecName: Full=Complement C3; Contains: RecName: Full=Complement C3 beta chain; Contains: RecName: Full=Complement C3 alpha chain; Contains: RecName: Full=C3a anaphylatoxin; Contains: RecName: Full=Acylation stimulating protein; Short=ASP; AltName: Full=C3adesArg; Contains: RecName: Full=Complement C3b alpha~ chain; Contains: RecName: Full=Complement C3c alpha~ chain fragment 1; Contains: RecName:…	1122	188675	93	59	76	50	6036	1	1	1	565.286	2257.12	4	2257.12	-0.0009	0	30.6	0.0013	K	EGAHYLVWGVSSDLWGEKPK	I				C130904_012.10690.10690.4
														3	1	Q2UVX4	RecName: Full=Complement C3; Contains: RecName: Full=Complement C3 beta chain; Contains: RecName: Full=Complement C3 alpha chain; Contains: RecName: Full=C3a anaphylatoxin; Contains: RecName: Full=Acylation stimulating protein; Short=ASP; AltName: Full=C3adesArg; Contains: RecName: Full=Complement C3b alpha~ chain; Contains: RecName: Full=Complement C3c alpha~ chain fragment 1; Contains: RecName:…	1122	188675	93	59	76	50	6115	1	1	1	764.416	2290.23	3	2290.22	0.0024	1	36.85	0.00035	K	VFALAANLIAIDSKDLCETVK	W				C130904_012.11983.11983.3
														3	1	Q2UVX4	RecName: Full=Complement C3; Contains: RecName: Full=Complement C3 beta chain; Contains: RecName: Full=Complement C3 alpha chain; Contains: RecName: Full=C3a anaphylatoxin; Contains: RecName: Full=Acylation stimulating protein; Short=ASP; AltName: Full=C3adesArg; Contains: RecName: Full=Complement C3b alpha~ chain; Contains: RecName: Full=Complement C3c alpha~ chain fragment 1; Contains: RecName:…	1122	188675	93	59	76	50	6117	1	1	1	765.064	2292.17	3	2292.17	0.0004	0	49.18	2.4e-05	R	HIPVVTQGSNVQSLTQDDGVAK	L				C130904_012.8213.8213.3
														3	1	Q2UVX4	RecName: Full=Complement C3; Contains: RecName: Full=Complement C3 beta chain; Contains: RecName: Full=Complement C3 alpha chain; Contains: RecName: Full=C3a anaphylatoxin; Contains: RecName: Full=Acylation stimulating protein; Short=ASP; AltName: Full=C3adesArg; Contains: RecName: Full=Complement C3b alpha~ chain; Contains: RecName: Full=Complement C3c alpha~ chain fragment 1; Contains: RecName:…	1122	188675	93	59	76	50	6356	1	1	1	800.093	2397.26	3	2397.26	-0.0002	1	57.44	0.0006	K	ILLQGTPVAQMTEDAIDGERLK	H				C130904_012.11407.11407.3
														3	1	Q2UVX4	RecName: Full=Complement C3; Contains: RecName: Full=Complement C3 beta chain; Contains: RecName: Full=Complement C3 alpha chain; Contains: RecName: Full=C3a anaphylatoxin; Contains: RecName: Full=Acylation stimulating protein; Short=ASP; AltName: Full=C3adesArg; Contains: RecName: Full=Complement C3b alpha~ chain; Contains: RecName: Full=Complement C3c alpha~ chain fragment 1; Contains: RecName:…	1122	188675	93	59	76	50	6357	1	1	1	800.097	2397.27	3	2397.26	0.011	1	40.9	0.0062	K	ILLQGTPVAQMTEDAIDGERLK	H				C130904_012.11083.11083.3
														3	1	Q2UVX4	RecName: Full=Complement C3; Contains: RecName: Full=Complement C3 beta chain; Contains: RecName: Full=Complement C3 alpha chain; Contains: RecName: Full=C3a anaphylatoxin; Contains: RecName: Full=Acylation stimulating protein; Short=ASP; AltName: Full=C3adesArg; Contains: RecName: Full=Complement C3b alpha~ chain; Contains: RecName: Full=Complement C3c alpha~ chain fragment 1; Contains: RecName:…	1122	188675	93	59	76	50	6381	1	1	1	805.425	2413.25	3	2413.25	0	1	35.12	0.011	K	ILLQGTPVAQMTEDAIDGERLK	H	Oxidation (M)	0.0000000000100000000000.0		C130904_012.10179.10179.3
														3	1	Q2UVX4	RecName: Full=Complement C3; Contains: RecName: Full=Complement C3 beta chain; Contains: RecName: Full=Complement C3 alpha chain; Contains: RecName: Full=C3a anaphylatoxin; Contains: RecName: Full=Acylation stimulating protein; Short=ASP; AltName: Full=C3adesArg; Contains: RecName: Full=Complement C3b alpha~ chain; Contains: RecName: Full=Complement C3c alpha~ chain fragment 1; Contains: RecName:…	1122	188675	93	59	76	50	6610	1	1	1	650.324	2597.27	4	2597.27	-0.0011	0	2.64	0.56	K	QKPDGIFQEDGPVIHQEMIGGFR	D				C130904_012.10107.10107.4
														3	1	Q2UVX4	RecName: Full=Complement C3; Contains: RecName: Full=Complement C3 beta chain; Contains: RecName: Full=Complement C3 alpha chain; Contains: RecName: Full=C3a anaphylatoxin; Contains: RecName: Full=Acylation stimulating protein; Short=ASP; AltName: Full=C3adesArg; Contains: RecName: Full=Complement C3b alpha~ chain; Contains: RecName: Full=Complement C3c alpha~ chain fragment 1; Contains: RecName:…	1122	188675	93	59	76	50	6634	1	1	1	654.322	2613.26	4	2613.26	-0.0042	0	9.53	0.13	K	QKPDGIFQEDGPVIHQEMIGGFR	D	Oxidation (M)	0.00000000000000000100000.0		C130904_012.9440.9440.4
														3	1	Q2UVX4	RecName: Full=Complement C3; Contains: RecName: Full=Complement C3 beta chain; Contains: RecName: Full=Complement C3 alpha chain; Contains: RecName: Full=C3a anaphylatoxin; Contains: RecName: Full=Acylation stimulating protein; Short=ASP; AltName: Full=C3adesArg; Contains: RecName: Full=Complement C3b alpha~ chain; Contains: RecName: Full=Complement C3c alpha~ chain fragment 1; Contains: RecName:…	1122	188675	93	59	76	50	6925	1	1	1	743.367	2969.44	4	2969.45	-0.0059	1	3.48	0.47	K	QKPDGIFQEDGPVIHQEMIGGFRDTR	E				C130904_012.9604.9604.4
														3	1	Q2UVX4	RecName: Full=Complement C3; Contains: RecName: Full=Complement C3 beta chain; Contains: RecName: Full=Complement C3 alpha chain; Contains: RecName: Full=C3a anaphylatoxin; Contains: RecName: Full=Acylation stimulating protein; Short=ASP; AltName: Full=C3adesArg; Contains: RecName: Full=Complement C3b alpha~ chain; Contains: RecName: Full=Complement C3c alpha~ chain fragment 1; Contains: RecName:…	1122	188675	93	59	76	50	7150	1	1	1	912.44	3645.73	4	3645.74	-0.007	1	10.73	0.098	R	TLNPEHLGQGGVQREEVPAADLSDQVPDTESETK	I				C130904_012.8792.8792.4
														3	2	P01024	RecName: Full=Complement C3; AltName: Full=C3 and PZP-like alpha-2-macroglobulin domain-containing protein 1; Contains: RecName: Full=Complement C3 beta chain; Contains: RecName: Full=Complement C3 alpha chain; Contains: RecName: Full=C3a anaphylatoxin; Contains: RecName: Full=Acylation stimulating protein; Short=ASP; AltName: Full=C3adesArg; Contains: RecName: Full=Complement C3b alpha~ chain; C…	231	188569	40	16	31	15	10	1	0	0	401.246	800.478	2	800.48	-0.002	0	25.12	0.048	K	WLILEK	Q				C130904_012.9626.9626.2
														3	2	P01024	RecName: Full=Complement C3; AltName: Full=C3 and PZP-like alpha-2-macroglobulin domain-containing protein 1; Contains: RecName: Full=Complement C3 beta chain; Contains: RecName: Full=Complement C3 alpha chain; Contains: RecName: Full=C3a anaphylatoxin; Contains: RecName: Full=Acylation stimulating protein; Short=ASP; AltName: Full=C3adesArg; Contains: RecName: Full=Complement C3b alpha~ chain; C…	231	188569	40	16	31	15	25	1	0	1	402.726	803.437	2	803.439	-0.0023	0	17.61	0.24	R	SVQLTEK	R				C130904_012.4913.4913.2
														3	2	P01024	RecName: Full=Complement C3; AltName: Full=C3 and PZP-like alpha-2-macroglobulin domain-containing protein 1; Contains: RecName: Full=Complement C3 beta chain; Contains: RecName: Full=Complement C3 alpha chain; Contains: RecName: Full=C3a anaphylatoxin; Contains: RecName: Full=Acylation stimulating protein; Short=ASP; AltName: Full=C3adesArg; Contains: RecName: Full=Complement C3b alpha~ chain; C…	231	188569	40	16	31	15	32	1	0	1	403.244	804.473	2	804.475	-0.0019	0	23.08	0.058	R	TFISPIK	C				C130904_012.7796.7796.2
														3	2	P01024	RecName: Full=Complement C3; AltName: Full=C3 and PZP-like alpha-2-macroglobulin domain-containing protein 1; Contains: RecName: Full=Complement C3 beta chain; Contains: RecName: Full=Complement C3 alpha chain; Contains: RecName: Full=C3a anaphylatoxin; Contains: RecName: Full=Acylation stimulating protein; Short=ASP; AltName: Full=C3adesArg; Contains: RecName: Full=Complement C3b alpha~ chain; C…	231	188569	40	16	31	15	118	1	0	1	412.74	823.464	2	823.466	-0.002	0	28.07	0.038	R	ASHLGLAR	S				C130904_012.4814.4814.2
														3	2	P01024	RecName: Full=Complement C3; AltName: Full=C3 and PZP-like alpha-2-macroglobulin domain-containing protein 1; Contains: RecName: Full=Complement C3 beta chain; Contains: RecName: Full=Complement C3 alpha chain; Contains: RecName: Full=C3a anaphylatoxin; Contains: RecName: Full=Acylation stimulating protein; Short=ASP; AltName: Full=C3adesArg; Contains: RecName: Full=Complement C3b alpha~ chain; C…	231	188569	40	16	31	15	155	1	0	0	417.247	832.479	2	832.481	-0.0015	0	19.35	0.21	R	LPYSVVR	N				C130904_012.7291.7291.2
														3	2	P01024	RecName: Full=Complement C3; AltName: Full=C3 and PZP-like alpha-2-macroglobulin domain-containing protein 1; Contains: RecName: Full=Complement C3 beta chain; Contains: RecName: Full=Complement C3 alpha chain; Contains: RecName: Full=C3a anaphylatoxin; Contains: RecName: Full=Acylation stimulating protein; Short=ASP; AltName: Full=C3adesArg; Contains: RecName: Full=Complement C3b alpha~ chain; C…	231	188569	40	16	31	15	218	1	0	0	423.217	844.419	2	844.419	0.0002	0	34.41	0.073	R	WLNEQR	Y				C130904_012.5851.5851.2
														3	2	P01024	RecName: Full=Complement C3; AltName: Full=C3 and PZP-like alpha-2-macroglobulin domain-containing protein 1; Contains: RecName: Full=Complement C3 beta chain; Contains: RecName: Full=Complement C3 alpha chain; Contains: RecName: Full=C3a anaphylatoxin; Contains: RecName: Full=Acylation stimulating protein; Short=ASP; AltName: Full=C3adesArg; Contains: RecName: Full=Complement C3b alpha~ chain; C…	231	188569	40	16	31	15	305	1	0	1	429.745	857.475	2	857.476	-0.0012	0	4.2	0.42	R	IFTVNHK	L				C130904_012.5058.5058.2
														3	2	P01024	RecName: Full=Complement C3; AltName: Full=C3 and PZP-like alpha-2-macroglobulin domain-containing protein 1; Contains: RecName: Full=Complement C3 beta chain; Contains: RecName: Full=Complement C3 alpha chain; Contains: RecName: Full=C3a anaphylatoxin; Contains: RecName: Full=Acylation stimulating protein; Short=ASP; AltName: Full=C3adesArg; Contains: RecName: Full=Complement C3b alpha~ chain; C…	231	188569	40	16	31	15	440	1	0	1	441.794	881.573	2	881.57	0.0028	1	13.65	0.9	R	LKGPLLNK	F				C130904_012.5565.5565.2
														3	2	P01024	RecName: Full=Complement C3; AltName: Full=C3 and PZP-like alpha-2-macroglobulin domain-containing protein 1; Contains: RecName: Full=Complement C3 beta chain; Contains: RecName: Full=Complement C3 alpha chain; Contains: RecName: Full=C3a anaphylatoxin; Contains: RecName: Full=Acylation stimulating protein; Short=ASP; AltName: Full=C3adesArg; Contains: RecName: Full=Complement C3b alpha~ chain; C…	231	188569	40	16	31	15	468	1	0	0	444.231	886.448	2	886.451	-0.0026	0	37.42	0.041	R	NEQVEIR	A				C130904_012.5297.5297.2
														3	2	P01024	RecName: Full=Complement C3; AltName: Full=C3 and PZP-like alpha-2-macroglobulin domain-containing protein 1; Contains: RecName: Full=Complement C3 beta chain; Contains: RecName: Full=Complement C3 alpha chain; Contains: RecName: Full=C3a anaphylatoxin; Contains: RecName: Full=Acylation stimulating protein; Short=ASP; AltName: Full=C3adesArg; Contains: RecName: Full=Complement C3b alpha~ chain; C…	231	188569	40	16	31	15	476	1	0	0	444.744	887.473	2	887.475	-0.0023	0	27.96	0.026	K	IWDVVEK	A				C130904_012.8145.8145.2
														3	2	P01024	RecName: Full=Complement C3; AltName: Full=C3 and PZP-like alpha-2-macroglobulin domain-containing protein 1; Contains: RecName: Full=Complement C3 beta chain; Contains: RecName: Full=Complement C3 alpha chain; Contains: RecName: Full=C3a anaphylatoxin; Contains: RecName: Full=Acylation stimulating protein; Short=ASP; AltName: Full=C3adesArg; Contains: RecName: Full=Complement C3b alpha~ chain; C…	231	188569	40	16	31	15	525	1	0	1	449.741	897.468	2	897.471	-0.0027	0	11.79	0.078	R	AVLYNYR	Q				C130904_012.7222.7222.2
														3	2	P01024	RecName: Full=Complement C3; AltName: Full=C3 and PZP-like alpha-2-macroglobulin domain-containing protein 1; Contains: RecName: Full=Complement C3 beta chain; Contains: RecName: Full=Complement C3 alpha chain; Contains: RecName: Full=C3a anaphylatoxin; Contains: RecName: Full=Acylation stimulating protein; Short=ASP; AltName: Full=C3adesArg; Contains: RecName: Full=Complement C3b alpha~ chain; C…	231	188569	40	16	31	15	566	4	0	0	452.785	903.556	2	903.554	0.0013	1	11.54	4.3	K	GVFVLNKK	N				C130904_012.6140.6140.2
														3	2	P01024	RecName: Full=Complement C3; AltName: Full=C3 and PZP-like alpha-2-macroglobulin domain-containing protein 1; Contains: RecName: Full=Complement C3 beta chain; Contains: RecName: Full=Complement C3 alpha chain; Contains: RecName: Full=C3a anaphylatoxin; Contains: RecName: Full=Acylation stimulating protein; Short=ASP; AltName: Full=C3adesArg; Contains: RecName: Full=Complement C3b alpha~ chain; C…	231	188569	40	16	31	15	1582	1	0	0	542.283	1082.55	2	1082.55	-0.0003	0	46.45	0.00011	K	GYTQQLAFR	Q				C130904_012.7998.7998.2
														3	2	P01024	RecName: Full=Complement C3; AltName: Full=C3 and PZP-like alpha-2-macroglobulin domain-containing protein 1; Contains: RecName: Full=Complement C3 beta chain; Contains: RecName: Full=Complement C3 alpha chain; Contains: RecName: Full=C3a anaphylatoxin; Contains: RecName: Full=Acylation stimulating protein; Short=ASP; AltName: Full=C3adesArg; Contains: RecName: Full=Complement C3b alpha~ chain; C…	231	188569	40	16	31	15	1650	1	0	0	546.819	1091.62	2	1091.62	-0.0001	0	1.4	0.74	R	NTLIIYLDK	V				C130904_012.9988.9988.2
														3	2	P01024	RecName: Full=Complement C3; AltName: Full=C3 and PZP-like alpha-2-macroglobulin domain-containing protein 1; Contains: RecName: Full=Complement C3 beta chain; Contains: RecName: Full=Complement C3 alpha chain; Contains: RecName: Full=C3a anaphylatoxin; Contains: RecName: Full=Acylation stimulating protein; Short=ASP; AltName: Full=C3adesArg; Contains: RecName: Full=Complement C3b alpha~ chain; C…	231	188569	40	16	31	15	1973	1	0	1	574.824	1147.63	2	1147.63	-0.001	0	6.11	0.51	R	HQQTVTIPPK	S				C130904_012.5175.5175.2
														3	2	P01024	RecName: Full=Complement C3; AltName: Full=C3 and PZP-like alpha-2-macroglobulin domain-containing protein 1; Contains: RecName: Full=Complement C3 beta chain; Contains: RecName: Full=Complement C3 alpha chain; Contains: RecName: Full=C3a anaphylatoxin; Contains: RecName: Full=Acylation stimulating protein; Short=ASP; AltName: Full=C3adesArg; Contains: RecName: Full=Complement C3b alpha~ chain; C…	231	188569	40	16	31	15	2354	1	0	1	606.329	1210.64	2	1210.65	-0.0018	0	9.74	0.12	R	IHWESASLLR	S				C130904_012.8904.8904.2
														3	2	P01024	RecName: Full=Complement C3; AltName: Full=C3 and PZP-like alpha-2-macroglobulin domain-containing protein 1; Contains: RecName: Full=Complement C3 beta chain; Contains: RecName: Full=Complement C3 alpha chain; Contains: RecName: Full=C3a anaphylatoxin; Contains: RecName: Full=Acylation stimulating protein; Short=ASP; AltName: Full=C3adesArg; Contains: RecName: Full=Complement C3b alpha~ chain; C…	231	188569	40	16	31	15	2355	1	0	0	404.556	1210.65	3	1210.65	0.0004	1	22.5	0.032	K	KGYTQQLAFR	Q				C130904_012.6913.6913.3
														3	2	P01024	RecName: Full=Complement C3; AltName: Full=C3 and PZP-like alpha-2-macroglobulin domain-containing protein 1; Contains: RecName: Full=Complement C3 beta chain; Contains: RecName: Full=Complement C3 alpha chain; Contains: RecName: Full=C3a anaphylatoxin; Contains: RecName: Full=Acylation stimulating protein; Short=ASP; AltName: Full=C3adesArg; Contains: RecName: Full=Complement C3b alpha~ chain; C…	231	188569	40	16	31	15	2367	1	0	1	404.899	1211.67	3	1211.68	-0.0025	0	3.77	0.44	K	VTIKPAPETEK	R				C130904_012.5035.5035.3
														3	2	P01024	RecName: Full=Complement C3; AltName: Full=C3 and PZP-like alpha-2-macroglobulin domain-containing protein 1; Contains: RecName: Full=Complement C3 beta chain; Contains: RecName: Full=Complement C3 alpha chain; Contains: RecName: Full=C3a anaphylatoxin; Contains: RecName: Full=Acylation stimulating protein; Short=ASP; AltName: Full=C3adesArg; Contains: RecName: Full=Complement C3b alpha~ chain; C…	231	188569	40	16	31	15	2368	1	0	1	606.845	1211.68	2	1211.68	0.0002	0	18.8	0.017	K	VTIKPAPETEK	R				C130904_012.5029.5029.2
														3	2	P01024	RecName: Full=Complement C3; AltName: Full=C3 and PZP-like alpha-2-macroglobulin domain-containing protein 1; Contains: RecName: Full=Complement C3 beta chain; Contains: RecName: Full=Complement C3 alpha chain; Contains: RecName: Full=C3a anaphylatoxin; Contains: RecName: Full=Acylation stimulating protein; Short=ASP; AltName: Full=C3adesArg; Contains: RecName: Full=Complement C3b alpha~ chain; C…	231	188569	40	16	31	15	2561	1	0	1	413.578	1237.71	3	1237.71	-0.0029	1	15.99	0.2	R	KVLLDGVQNPR	A				C130904_012.6473.6473.3
														3	2	P01024	RecName: Full=Complement C3; AltName: Full=C3 and PZP-like alpha-2-macroglobulin domain-containing protein 1; Contains: RecName: Full=Complement C3 beta chain; Contains: RecName: Full=Complement C3 alpha chain; Contains: RecName: Full=C3a anaphylatoxin; Contains: RecName: Full=Acylation stimulating protein; Short=ASP; AltName: Full=C3adesArg; Contains: RecName: Full=Complement C3b alpha~ chain; C…	231	188569	40	16	31	15	2562	1	0	1	619.864	1237.71	2	1237.71	-0.0009	1	20.23	0.034	R	KVLLDGVQNPR	A				C130904_012.6452.6452.2
														3	2	P01024	RecName: Full=Complement C3; AltName: Full=C3 and PZP-like alpha-2-macroglobulin domain-containing protein 1; Contains: RecName: Full=Complement C3 beta chain; Contains: RecName: Full=Complement C3 alpha chain; Contains: RecName: Full=C3a anaphylatoxin; Contains: RecName: Full=Acylation stimulating protein; Short=ASP; AltName: Full=C3adesArg; Contains: RecName: Full=Complement C3b alpha~ chain; C…	231	188569	40	16	31	15	3011	1	0	0	650.795	1299.58	2	1299.58	-0.0041	0	1	0.8	K	ACEPGVDYVYK	T				C130904_012.7789.7789.2
														3	2	P01024	RecName: Full=Complement C3; AltName: Full=C3 and PZP-like alpha-2-macroglobulin domain-containing protein 1; Contains: RecName: Full=Complement C3 beta chain; Contains: RecName: Full=Complement C3 alpha chain; Contains: RecName: Full=C3a anaphylatoxin; Contains: RecName: Full=Acylation stimulating protein; Short=ASP; AltName: Full=C3adesArg; Contains: RecName: Full=Complement C3b alpha~ chain; C…	231	188569	40	16	31	15	3470	1	0	1	695.351	1388.69	2	1388.69	-0.0018	1	22.99	0.007	K	KQELSEAEQATR	T				C130904_012.5038.5038.2
														3	2	P01024	RecName: Full=Complement C3; AltName: Full=C3 and PZP-like alpha-2-macroglobulin domain-containing protein 1; Contains: RecName: Full=Complement C3 beta chain; Contains: RecName: Full=Complement C3 alpha chain; Contains: RecName: Full=C3a anaphylatoxin; Contains: RecName: Full=Acylation stimulating protein; Short=ASP; AltName: Full=C3adesArg; Contains: RecName: Full=Complement C3b alpha~ chain; C…	231	188569	40	16	31	15	3816	1	0	1	491.252	1470.74	3	1470.74	-0.0011	0	14.59	0.065	K	AAVYHHFISDGVR	K				C130904_012.6690.6690.3
														3	2	P01024	RecName: Full=Complement C3; AltName: Full=C3 and PZP-like alpha-2-macroglobulin domain-containing protein 1; Contains: RecName: Full=Complement C3 beta chain; Contains: RecName: Full=Complement C3 alpha chain; Contains: RecName: Full=C3a anaphylatoxin; Contains: RecName: Full=Acylation stimulating protein; Short=ASP; AltName: Full=C3adesArg; Contains: RecName: Full=Complement C3b alpha~ chain; C…	231	188569	40	16	31	15	4352	1	0	1	540.285	1617.83	3	1617.83	0.0008	2	40.55	0.00066	R	TKKQELSEAEQATR	T				C130904_012.4852.4852.3
														3	2	P01024	RecName: Full=Complement C3; AltName: Full=C3 and PZP-like alpha-2-macroglobulin domain-containing protein 1; Contains: RecName: Full=Complement C3 beta chain; Contains: RecName: Full=Complement C3 alpha chain; Contains: RecName: Full=C3a anaphylatoxin; Contains: RecName: Full=Acylation stimulating protein; Short=ASP; AltName: Full=C3adesArg; Contains: RecName: Full=Complement C3b alpha~ chain; C…	231	188569	40	16	31	15	4526	1	0	1	834.375	1666.74	2	1666.73	0.0056	0	31.66	0.0011	K	VYAYYNLEESCTR	F				C130904_012.9237.9237.2
														3	2	P01024	RecName: Full=Complement C3; AltName: Full=C3 and PZP-like alpha-2-macroglobulin domain-containing protein 1; Contains: RecName: Full=Complement C3 beta chain; Contains: RecName: Full=Complement C3 alpha chain; Contains: RecName: Full=C3a anaphylatoxin; Contains: RecName: Full=Acylation stimulating protein; Short=ASP; AltName: Full=C3adesArg; Contains: RecName: Full=Complement C3b alpha~ chain; C…	231	188569	40	16	31	15	4632	1	0	0	567.98	1700.92	3	1700.92	-0.0023	1	4.32	0.39	R	LPYSVVRNEQVEIR	A				C130904_012.8433.8433.3
														3	2	P01024	RecName: Full=Complement C3; AltName: Full=C3 and PZP-like alpha-2-macroglobulin domain-containing protein 1; Contains: RecName: Full=Complement C3 beta chain; Contains: RecName: Full=Complement C3 alpha chain; Contains: RecName: Full=C3a anaphylatoxin; Contains: RecName: Full=Acylation stimulating protein; Short=ASP; AltName: Full=C3adesArg; Contains: RecName: Full=Complement C3b alpha~ chain; C…	231	188569	40	16	31	15	4872	1	0	1	596.659	1786.95	3	1786.96	-0.0071	0	58.19	3.5e-06	R	SGIPIVTSPYQIHFTK	T				C130904_012.10270.10270.3
														3	2	P01024	RecName: Full=Complement C3; AltName: Full=C3 and PZP-like alpha-2-macroglobulin domain-containing protein 1; Contains: RecName: Full=Complement C3 beta chain; Contains: RecName: Full=Complement C3 alpha chain; Contains: RecName: Full=C3a anaphylatoxin; Contains: RecName: Full=Acylation stimulating protein; Short=ASP; AltName: Full=C3adesArg; Contains: RecName: Full=Complement C3b alpha~ chain; C…	231	188569	40	16	31	15	4956	1	0	1	908.947	1815.88	2	1815.88	-0.0066	0	77.05	6e-08	R	SNLDEDIIAEENIVSR	S				C130904_012.10875.10875.2
														3	2	P01024	RecName: Full=Complement C3; AltName: Full=C3 and PZP-like alpha-2-macroglobulin domain-containing protein 1; Contains: RecName: Full=Complement C3 beta chain; Contains: RecName: Full=Complement C3 alpha chain; Contains: RecName: Full=C3a anaphylatoxin; Contains: RecName: Full=Acylation stimulating protein; Short=ASP; AltName: Full=C3adesArg; Contains: RecName: Full=Complement C3b alpha~ chain; C…	231	188569	40	16	31	15	5072	1	0	1	619.289	1854.85	3	1854.85	-0.0026	1	9.48	0.13	R	SEETKENEGFTVTAEGK	G				C130904_012.6257.6257.3
														3	2	P01024	RecName: Full=Complement C3; AltName: Full=C3 and PZP-like alpha-2-macroglobulin domain-containing protein 1; Contains: RecName: Full=Complement C3 beta chain; Contains: RecName: Full=Complement C3 alpha chain; Contains: RecName: Full=C3a anaphylatoxin; Contains: RecName: Full=Acylation stimulating protein; Short=ASP; AltName: Full=C3adesArg; Contains: RecName: Full=Complement C3b alpha~ chain; C…	231	188569	40	16	31	15	5426	1	0	1	667.991	2000.95	3	2000.96	-0.0068	1	0.22	0.95	K	SGQSEDRQPVPGQQMTLK	I	Oxidation (M)	0.000000000000001000.0		C130904_012.5388.5388.3
														3	2	P01024	RecName: Full=Complement C3; AltName: Full=C3 and PZP-like alpha-2-macroglobulin domain-containing protein 1; Contains: RecName: Full=Complement C3 beta chain; Contains: RecName: Full=Complement C3 alpha chain; Contains: RecName: Full=C3a anaphylatoxin; Contains: RecName: Full=Acylation stimulating protein; Short=ASP; AltName: Full=C3adesArg; Contains: RecName: Full=Complement C3b alpha~ chain; C…	231	188569	40	16	31	15	5849	2	0	1	719.705	2156.09	3	2156.08	0.0157	0	30.81	0.32	R	ILLQGTPVAQMTEDAVDAER	L				C130904_012.11625.11625.3
														3	2	P01024	RecName: Full=Complement C3; AltName: Full=C3 and PZP-like alpha-2-macroglobulin domain-containing protein 1; Contains: RecName: Full=Complement C3 beta chain; Contains: RecName: Full=Complement C3 alpha chain; Contains: RecName: Full=C3a anaphylatoxin; Contains: RecName: Full=Acylation stimulating protein; Short=ASP; AltName: Full=C3adesArg; Contains: RecName: Full=Complement C3b alpha~ chain; C…	231	188569	40	16	31	15	5850	2	0	1	1079.05	2156.09	2	2156.08	0.0163	0	22.12	1.6	R	ILLQGTPVAQMTEDAVDAER	L				C130904_012.11607.11607.2
														3	2	P01024	RecName: Full=Complement C3; AltName: Full=C3 and PZP-like alpha-2-macroglobulin domain-containing protein 1; Contains: RecName: Full=Complement C3 beta chain; Contains: RecName: Full=Complement C3 alpha chain; Contains: RecName: Full=C3a anaphylatoxin; Contains: RecName: Full=Acylation stimulating protein; Short=ASP; AltName: Full=C3adesArg; Contains: RecName: Full=Complement C3b alpha~ chain; C…	231	188569	40	16	31	15	5886	1	0	1	1087.04	2172.07	2	2172.07	-0.0061	0	26.99	0.28	R	ILLQGTPVAQMTEDAVDAER	L	Oxidation (M)	0.00000000001000000000.0		C130904_012.9839.9839.2
														3	2	P01024	RecName: Full=Complement C3; AltName: Full=C3 and PZP-like alpha-2-macroglobulin domain-containing protein 1; Contains: RecName: Full=Complement C3 beta chain; Contains: RecName: Full=Complement C3 alpha chain; Contains: RecName: Full=C3a anaphylatoxin; Contains: RecName: Full=Acylation stimulating protein; Short=ASP; AltName: Full=C3adesArg; Contains: RecName: Full=Complement C3b alpha~ chain; C…	231	188569	40	16	31	15	5887	2	0	1	725.03	2172.07	3	2172.07	-0.005	0	44.95	0.011	R	ILLQGTPVAQMTEDAVDAER	L	Oxidation (M)	0.00000000001000000000.0		C130904_012.10230.10230.3
														3	2	P01024	RecName: Full=Complement C3; AltName: Full=C3 and PZP-like alpha-2-macroglobulin domain-containing protein 1; Contains: RecName: Full=Complement C3 beta chain; Contains: RecName: Full=Complement C3 alpha chain; Contains: RecName: Full=C3a anaphylatoxin; Contains: RecName: Full=Acylation stimulating protein; Short=ASP; AltName: Full=C3adesArg; Contains: RecName: Full=Complement C3b alpha~ chain; C…	231	188569	40	16	31	15	5888	2	0	1	1087.05	2172.08	2	2172.07	0.0022	0	45.91	0.009	R	ILLQGTPVAQMTEDAVDAER	L	Oxidation (M)	0.00000000001000000000.0		C130904_012.10199.10199.2
														3	2	P01024	RecName: Full=Complement C3; AltName: Full=C3 and PZP-like alpha-2-macroglobulin domain-containing protein 1; Contains: RecName: Full=Complement C3 beta chain; Contains: RecName: Full=Complement C3 alpha chain; Contains: RecName: Full=C3a anaphylatoxin; Contains: RecName: Full=Acylation stimulating protein; Short=ASP; AltName: Full=C3adesArg; Contains: RecName: Full=Complement C3b alpha~ chain; C…	231	188569	40	16	31	15	6356	2	0	1	800.093	2397.26	3	2397.26	-0.0002	1	31.04	0.26	R	ILLQGTPVAQMTEDAVDAERLK	H				C130904_012.11407.11407.3
														3	2	P01024	RecName: Full=Complement C3; AltName: Full=C3 and PZP-like alpha-2-macroglobulin domain-containing protein 1; Contains: RecName: Full=Complement C3 beta chain; Contains: RecName: Full=Complement C3 alpha chain; Contains: RecName: Full=C3a anaphylatoxin; Contains: RecName: Full=Acylation stimulating protein; Short=ASP; AltName: Full=C3adesArg; Contains: RecName: Full=Complement C3b alpha~ chain; C…	231	188569	40	16	31	15	6357	2	0	1	800.097	2397.27	3	2397.26	0.011	1	16.29	1.8	R	ILLQGTPVAQMTEDAVDAERLK	H				C130904_012.11083.11083.3
														3	2	P01024	RecName: Full=Complement C3; AltName: Full=C3 and PZP-like alpha-2-macroglobulin domain-containing protein 1; Contains: RecName: Full=Complement C3 beta chain; Contains: RecName: Full=Complement C3 alpha chain; Contains: RecName: Full=C3a anaphylatoxin; Contains: RecName: Full=Acylation stimulating protein; Short=ASP; AltName: Full=C3adesArg; Contains: RecName: Full=Complement C3b alpha~ chain; C…	231	188569	40	16	31	15	6381	2	0	1	805.425	2413.25	3	2413.25	0	1	13.5	1.7	R	ILLQGTPVAQMTEDAVDAERLK	H	Oxidation (M)	0.0000000000100000000000.0		C130904_012.10179.10179.3
														3	2	P01024	RecName: Full=Complement C3; AltName: Full=C3 and PZP-like alpha-2-macroglobulin domain-containing protein 1; Contains: RecName: Full=Complement C3 beta chain; Contains: RecName: Full=Complement C3 alpha chain; Contains: RecName: Full=C3a anaphylatoxin; Contains: RecName: Full=Acylation stimulating protein; Short=ASP; AltName: Full=C3adesArg; Contains: RecName: Full=Complement C3b alpha~ chain; C…	231	188569	40	16	31	15	6382	1	0	1	805.425	2413.25	3	2413.25	0.0016	1	9.21	0.14	R	ILLQGTPVAQMTEDAVDAERLK	H	Oxidation (M)	0.0000000000100000000000.0		C130904_012.9945.9945.3
														3		P01025	RecName: Full=Complement C3; Contains: RecName: Full=Complement C3 beta chain; Contains: RecName: Full=Complement C3 alpha chain; Contains: RecName: Full=C3a anaphylatoxin; Contains: RecName: Full=Acylation stimulating protein; Short=ASP; AltName: Full=C3adesArg; Contains: RecName: Full=Complement C3b alpha~ chain; Contains: RecName: Full=Complement C3c alpha~ chain fragment 1; Contains: RecName:…	188	188229	23	13	21	12	7	1	0	1	400.747	799.479	2	799.48	-0.0017	0	38.78	0.069	R	VGLVAVDK	G				C130904_012.6653.6653.2
														3		P01025	RecName: Full=Complement C3; Contains: RecName: Full=Complement C3 beta chain; Contains: RecName: Full=Complement C3 alpha chain; Contains: RecName: Full=C3a anaphylatoxin; Contains: RecName: Full=Acylation stimulating protein; Short=ASP; AltName: Full=C3adesArg; Contains: RecName: Full=Complement C3b alpha~ chain; Contains: RecName: Full=Complement C3c alpha~ chain fragment 1; Contains: RecName:…	188	188229	23	13	21	12	10	1	0	0	401.246	800.478	2	800.48	-0.002	0	25.12	0.048	K	WLILEK	Q				C130904_012.9626.9626.2
														3		P01025	RecName: Full=Complement C3; Contains: RecName: Full=Complement C3 beta chain; Contains: RecName: Full=Complement C3 alpha chain; Contains: RecName: Full=C3a anaphylatoxin; Contains: RecName: Full=Acylation stimulating protein; Short=ASP; AltName: Full=C3adesArg; Contains: RecName: Full=Complement C3b alpha~ chain; Contains: RecName: Full=Complement C3c alpha~ chain fragment 1; Contains: RecName:…	188	188229	23	13	21	12	155	1	0	0	417.247	832.479	2	832.481	-0.0015	0	19.35	0.21	R	LPYSVVR	N				C130904_012.7291.7291.2
														3		P01025	RecName: Full=Complement C3; Contains: RecName: Full=Complement C3 beta chain; Contains: RecName: Full=Complement C3 alpha chain; Contains: RecName: Full=C3a anaphylatoxin; Contains: RecName: Full=Acylation stimulating protein; Short=ASP; AltName: Full=C3adesArg; Contains: RecName: Full=Complement C3b alpha~ chain; Contains: RecName: Full=Complement C3c alpha~ chain fragment 1; Contains: RecName:…	188	188229	23	13	21	12	158	1	0	1	417.724	833.434	2	833.432	0.0021	0	18.25	0.18	R	SVQLMEK	R				C130904_012.5826.5826.2
														3		P01025	RecName: Full=Complement C3; Contains: RecName: Full=Complement C3 beta chain; Contains: RecName: Full=Complement C3 alpha chain; Contains: RecName: Full=C3a anaphylatoxin; Contains: RecName: Full=Acylation stimulating protein; Short=ASP; AltName: Full=C3adesArg; Contains: RecName: Full=Complement C3b alpha~ chain; Contains: RecName: Full=Complement C3c alpha~ chain fragment 1; Contains: RecName:…	188	188229	23	13	21	12	218	1	0	0	423.217	844.419	2	844.419	0.0002	0	34.41	0.073	R	WLNEQR	Y				C130904_012.5851.5851.2
														3		P01025	RecName: Full=Complement C3; Contains: RecName: Full=Complement C3 beta chain; Contains: RecName: Full=Complement C3 alpha chain; Contains: RecName: Full=C3a anaphylatoxin; Contains: RecName: Full=Acylation stimulating protein; Short=ASP; AltName: Full=C3adesArg; Contains: RecName: Full=Complement C3b alpha~ chain; Contains: RecName: Full=Complement C3c alpha~ chain fragment 1; Contains: RecName:…	188	188229	23	13	21	12	247	1	0	1	425.721	849.426	2	849.427	-0.0002	0	19.44	0.054	R	SVQLMEK	R	Oxidation (M)	0.0000100.0		C130904_012.4716.4716.2
														3		P01025	RecName: Full=Complement C3; Contains: RecName: Full=Complement C3 beta chain; Contains: RecName: Full=Complement C3 alpha chain; Contains: RecName: Full=C3a anaphylatoxin; Contains: RecName: Full=Acylation stimulating protein; Short=ASP; AltName: Full=C3adesArg; Contains: RecName: Full=Complement C3b alpha~ chain; Contains: RecName: Full=Complement C3c alpha~ chain fragment 1; Contains: RecName:…	188	188229	23	13	21	12	468	1	0	0	444.231	886.448	2	886.451	-0.0026	0	37.42	0.041	R	NEQVEIR	A				C130904_012.5297.5297.2
														3		P01025	RecName: Full=Complement C3; Contains: RecName: Full=Complement C3 beta chain; Contains: RecName: Full=Complement C3 alpha chain; Contains: RecName: Full=C3a anaphylatoxin; Contains: RecName: Full=Acylation stimulating protein; Short=ASP; AltName: Full=C3adesArg; Contains: RecName: Full=Complement C3b alpha~ chain; Contains: RecName: Full=Complement C3c alpha~ chain fragment 1; Contains: RecName:…	188	188229	23	13	21	12	476	1	0	0	444.744	887.473	2	887.475	-0.0023	0	27.96	0.026	R	IWDVVEK	A				C130904_012.8145.8145.2
														3		P01025	RecName: Full=Complement C3; Contains: RecName: Full=Complement C3 beta chain; Contains: RecName: Full=Complement C3 alpha chain; Contains: RecName: Full=C3a anaphylatoxin; Contains: RecName: Full=Acylation stimulating protein; Short=ASP; AltName: Full=C3adesArg; Contains: RecName: Full=Complement C3b alpha~ chain; Contains: RecName: Full=Complement C3c alpha~ chain fragment 1; Contains: RecName:…	188	188229	23	13	21	12	566	4	0	0	452.785	903.556	2	903.554	0.0013	1	11.54	4.3	K	GVFVLNKK	N				C130904_012.6140.6140.2
														3		P01025	RecName: Full=Complement C3; Contains: RecName: Full=Complement C3 beta chain; Contains: RecName: Full=Complement C3 alpha chain; Contains: RecName: Full=C3a anaphylatoxin; Contains: RecName: Full=Acylation stimulating protein; Short=ASP; AltName: Full=C3adesArg; Contains: RecName: Full=Complement C3b alpha~ chain; Contains: RecName: Full=Complement C3c alpha~ chain fragment 1; Contains: RecName:…	188	188229	23	13	21	12	591	1	0	1	456.75	911.486	2	911.486	-0.0008	0	18.91	0.14	R	AILYNYR	E				C130904_012.7739.7739.2
														3		P01025	RecName: Full=Complement C3; Contains: RecName: Full=Complement C3 beta chain; Contains: RecName: Full=Complement C3 alpha chain; Contains: RecName: Full=C3a anaphylatoxin; Contains: RecName: Full=Acylation stimulating protein; Short=ASP; AltName: Full=C3adesArg; Contains: RecName: Full=Complement C3b alpha~ chain; Contains: RecName: Full=Complement C3c alpha~ chain fragment 1; Contains: RecName:…	188	188229	23	13	21	12	1037	1	0	1	495.772	989.53	2	989.533	-0.0028	1	37.29	0.0022	R	SVQLMEKR	M				C130904_012.5223.5223.2
														3		P01025	RecName: Full=Complement C3; Contains: RecName: Full=Complement C3 beta chain; Contains: RecName: Full=Complement C3 alpha chain; Contains: RecName: Full=C3a anaphylatoxin; Contains: RecName: Full=Acylation stimulating protein; Short=ASP; AltName: Full=C3adesArg; Contains: RecName: Full=Complement C3b alpha~ chain; Contains: RecName: Full=Complement C3c alpha~ chain fragment 1; Contains: RecName:…	188	188229	23	13	21	12	1136	1	0	1	503.771	1005.53	2	1005.53	-0.001	1	17.73	0.037	R	SVQLMEKR	M	Oxidation (M)	0.00001000.0		C130904_012.4357.4357.2
														3		P01025	RecName: Full=Complement C3; Contains: RecName: Full=Complement C3 beta chain; Contains: RecName: Full=Complement C3 alpha chain; Contains: RecName: Full=C3a anaphylatoxin; Contains: RecName: Full=Acylation stimulating protein; Short=ASP; AltName: Full=C3adesArg; Contains: RecName: Full=Complement C3b alpha~ chain; Contains: RecName: Full=Complement C3c alpha~ chain fragment 1; Contains: RecName:…	188	188229	23	13	21	12	1582	1	0	0	542.283	1082.55	2	1082.55	-0.0003	0	46.45	0.00011	K	GYTQQLAFR	Q				C130904_012.7998.7998.2
														3		P01025	RecName: Full=Complement C3; Contains: RecName: Full=Complement C3 beta chain; Contains: RecName: Full=Complement C3 alpha chain; Contains: RecName: Full=C3a anaphylatoxin; Contains: RecName: Full=Acylation stimulating protein; Short=ASP; AltName: Full=C3adesArg; Contains: RecName: Full=Complement C3b alpha~ chain; Contains: RecName: Full=Complement C3c alpha~ chain fragment 1; Contains: RecName:…	188	188229	23	13	21	12	1650	1	0	0	546.819	1091.62	2	1091.62	-0.0001	0	1.4	0.74	K	NTLIIYLDK	I				C130904_012.9988.9988.2
														3		P01025	RecName: Full=Complement C3; Contains: RecName: Full=Complement C3 beta chain; Contains: RecName: Full=Complement C3 alpha chain; Contains: RecName: Full=C3a anaphylatoxin; Contains: RecName: Full=Acylation stimulating protein; Short=ASP; AltName: Full=C3adesArg; Contains: RecName: Full=Complement C3b alpha~ chain; Contains: RecName: Full=Complement C3c alpha~ chain fragment 1; Contains: RecName:…	188	188229	23	13	21	12	2211	1	0	1	594.344	1186.67	2	1186.67	0.0018	0	29.52	0.0047	R	ILWESASLLR	S				C130904_012.11044.11044.2
														3		P01025	RecName: Full=Complement C3; Contains: RecName: Full=Complement C3 beta chain; Contains: RecName: Full=Complement C3 alpha chain; Contains: RecName: Full=C3a anaphylatoxin; Contains: RecName: Full=Acylation stimulating protein; Short=ASP; AltName: Full=C3adesArg; Contains: RecName: Full=Complement C3b alpha~ chain; Contains: RecName: Full=Complement C3c alpha~ chain fragment 1; Contains: RecName:…	188	188229	23	13	21	12	2355	1	0	0	404.556	1210.65	3	1210.65	0.0004	1	22.5	0.032	K	KGYTQQLAFR	Q				C130904_012.6913.6913.3
														3		P01025	RecName: Full=Complement C3; Contains: RecName: Full=Complement C3 beta chain; Contains: RecName: Full=Complement C3 alpha chain; Contains: RecName: Full=C3a anaphylatoxin; Contains: RecName: Full=Acylation stimulating protein; Short=ASP; AltName: Full=C3adesArg; Contains: RecName: Full=Complement C3b alpha~ chain; Contains: RecName: Full=Complement C3c alpha~ chain fragment 1; Contains: RecName:…	188	188229	23	13	21	12	3011	1	0	0	650.795	1299.58	2	1299.58	-0.0041	0	1	0.8	R	ACEPGVDYVYK	T				C130904_012.7789.7789.2
														3		P01025	RecName: Full=Complement C3; Contains: RecName: Full=Complement C3 beta chain; Contains: RecName: Full=Complement C3 alpha chain; Contains: RecName: Full=C3a anaphylatoxin; Contains: RecName: Full=Acylation stimulating protein; Short=ASP; AltName: Full=C3adesArg; Contains: RecName: Full=Complement C3b alpha~ chain; Contains: RecName: Full=Complement C3c alpha~ chain fragment 1; Contains: RecName:…	188	188229	23	13	21	12	3611	1	0	1	474.245	1419.71	3	1419.71	-0.002	0	23.28	0.0074	K	AAVYNHFISDGVK	K				C130904_012.7779.7779.3
														3		P01025	RecName: Full=Complement C3; Contains: RecName: Full=Complement C3 beta chain; Contains: RecName: Full=Complement C3 alpha chain; Contains: RecName: Full=C3a anaphylatoxin; Contains: RecName: Full=Acylation stimulating protein; Short=ASP; AltName: Full=C3adesArg; Contains: RecName: Full=Complement C3b alpha~ chain; Contains: RecName: Full=Complement C3c alpha~ chain fragment 1; Contains: RecName:…	188	188229	23	13	21	12	4106	1	0	1	774.91	1547.81	2	1547.81	-0.0037	1	38.27	0.00026	K	AAVYNHFISDGVKK	T				C130904_012.6857.6857.2
														3		P01025	RecName: Full=Complement C3; Contains: RecName: Full=Complement C3 beta chain; Contains: RecName: Full=Complement C3 alpha chain; Contains: RecName: Full=C3a anaphylatoxin; Contains: RecName: Full=Acylation stimulating protein; Short=ASP; AltName: Full=C3adesArg; Contains: RecName: Full=Complement C3b alpha~ chain; Contains: RecName: Full=Complement C3c alpha~ chain fragment 1; Contains: RecName:…	188	188229	23	13	21	12	4632	1	0	0	567.98	1700.92	3	1700.92	-0.0023	1	4.32	0.39	R	LPYSVVRNEQVEIR	A				C130904_012.8433.8433.3
														3		P01025	RecName: Full=Complement C3; Contains: RecName: Full=Complement C3 beta chain; Contains: RecName: Full=Complement C3 alpha chain; Contains: RecName: Full=C3a anaphylatoxin; Contains: RecName: Full=Acylation stimulating protein; Short=ASP; AltName: Full=C3adesArg; Contains: RecName: Full=Complement C3b alpha~ chain; Contains: RecName: Full=Complement C3c alpha~ chain fragment 1; Contains: RecName:…	188	188229	23	13	21	12	4896	1	0	1	898.968	1795.92	2	1795.92	0.0038	0	41.79	0.00012	R	VELLYNPAFCSLATAK	K				C130904_012.11329.11329.2
														3		P01025	RecName: Full=Complement C3; Contains: RecName: Full=Complement C3 beta chain; Contains: RecName: Full=Complement C3 alpha chain; Contains: RecName: Full=C3a anaphylatoxin; Contains: RecName: Full=Acylation stimulating protein; Short=ASP; AltName: Full=C3adesArg; Contains: RecName: Full=Complement C3b alpha~ chain; Contains: RecName: Full=Complement C3c alpha~ chain fragment 1; Contains: RecName:…	188	188229	23	13	21	12	4916	1	0	1	601.331	1800.97	3	1800.98	-0.0059	0	62.18	1.5e-06	R	TGIPIVTSPYQIHFTK	T				C130904_012.10347.10347.3
														3		P01025	RecName: Full=Complement C3; Contains: RecName: Full=Complement C3 beta chain; Contains: RecName: Full=Complement C3 alpha chain; Contains: RecName: Full=C3a anaphylatoxin; Contains: RecName: Full=Acylation stimulating protein; Short=ASP; AltName: Full=C3adesArg; Contains: RecName: Full=Complement C3b alpha~ chain; Contains: RecName: Full=Complement C3c alpha~ chain fragment 1; Contains: RecName:…	188	188229	23	13	21	12	6356	3	0	1	800.093	2397.26	3	2397.26	-0.0002	1	0.92	270	K	ILLQGTPVAQMVEDAIDGDRLK	H	Oxidation (M)	0.0000000000100000000000.0		C130904_012.11407.11407.3
														3		P12247	RecName: Full=Complement C3 alpha chain; Flags: Fragment;	156	82704	10	6	4	2	218	1	0	0	423.217	844.419	2	844.419	0.0002	0	34.41	0.073	R	WLNEQR	Y				C130904_012.5851.5851.2
														3		P12247	RecName: Full=Complement C3 alpha chain; Flags: Fragment;	156	82704	10	6	4	2	1650	1	0	0	546.819	1091.62	2	1091.62	-0.0001	0	1.4	0.74	K	NTLIIYLDK	I				C130904_012.9988.9988.2
														3		P12247	RecName: Full=Complement C3 alpha chain; Flags: Fragment;	156	82704	10	6	4	2	5849	1	0	1	719.705	2156.09	3	2156.08	0.0157	0	44.31	0.014	K	ILLQGTPVAQMTEDAIDGER	L				C130904_012.11625.11625.3
														3		P12247	RecName: Full=Complement C3 alpha chain; Flags: Fragment;	156	82704	10	6	4	2	5850	1	0	1	1079.05	2156.09	2	2156.08	0.0163	0	34.39	0.097	K	ILLQGTPVAQMTEDAIDGER	L				C130904_012.11607.11607.2
														3		P12247	RecName: Full=Complement C3 alpha chain; Flags: Fragment;	156	82704	10	6	4	2	5886	2	0	1	1087.04	2172.07	2	2172.07	-0.0061	0	19.76	1.5	K	ILLQGTPVAQMTEDAIDGER	L	Oxidation (M)	0.00000000001000000000.0		C130904_012.9839.9839.2
														3		P12247	RecName: Full=Complement C3 alpha chain; Flags: Fragment;	156	82704	10	6	4	2	5887	1	0	1	725.03	2172.07	3	2172.07	-0.005	0	78.05	5.2e-06	K	ILLQGTPVAQMTEDAIDGER	L	Oxidation (M)	0.00000000001000000000.0		C130904_012.10230.10230.3
														3		P12247	RecName: Full=Complement C3 alpha chain; Flags: Fragment;	156	82704	10	6	4	2	5888	1	0	1	1087.05	2172.08	2	2172.07	0.0022	0	75.89	9e-06	K	ILLQGTPVAQMTEDAIDGER	L	Oxidation (M)	0.00000000001000000000.0		C130904_012.10199.10199.2
														3		P12247	RecName: Full=Complement C3 alpha chain; Flags: Fragment;	156	82704	10	6	4	2	6356	1	0	1	800.093	2397.26	3	2397.26	-0.0002	1	57.44	0.0006	K	ILLQGTPVAQMTEDAIDGERLK	H				C130904_012.11407.11407.3
														3		P12247	RecName: Full=Complement C3 alpha chain; Flags: Fragment;	156	82704	10	6	4	2	6357	1	0	1	800.097	2397.27	3	2397.26	0.011	1	40.9	0.0062	K	ILLQGTPVAQMTEDAIDGERLK	H				C130904_012.11083.11083.3
														3		P12247	RecName: Full=Complement C3 alpha chain; Flags: Fragment;	156	82704	10	6	4	2	6381	1	0	1	805.425	2413.25	3	2413.25	0	1	35.12	0.011	K	ILLQGTPVAQMTEDAIDGERLK	H	Oxidation (M)	0.0000000000100000000000.0		C130904_012.10179.10179.3
														3		P01026	RecName: Full=Complement C3; Contains: RecName: Full=Complement C3 beta chain; Contains: RecName: Full=Complement C3 alpha chain; AltName: Full=ENCF-1; AltName: Full=Neutrophil chemotactic factor-1; Contains: RecName: Full=Neutrophil chemotactic factor-2; AltName: Full=ENCF-2; Contains: RecName: Full=C3a anaphylatoxin; Contains: RecName: Full=Acylation stimulating protein; Short=ASP; AltName: Ful…	114	187825	11	6	11	6	7	1	0	1	400.747	799.479	2	799.48	-0.0017	0	38.78	0.069	R	VGLVAVDK	G				C130904_012.6653.6653.2
														3		P01026	RecName: Full=Complement C3; Contains: RecName: Full=Complement C3 beta chain; Contains: RecName: Full=Complement C3 alpha chain; AltName: Full=ENCF-1; AltName: Full=Neutrophil chemotactic factor-1; Contains: RecName: Full=Neutrophil chemotactic factor-2; AltName: Full=ENCF-2; Contains: RecName: Full=C3a anaphylatoxin; Contains: RecName: Full=Acylation stimulating protein; Short=ASP; AltName: Ful…	114	187825	11	6	11	6	10	1	0	0	401.246	800.478	2	800.48	-0.002	0	25.12	0.048	K	WLILEK	Q				C130904_012.9626.9626.2
														3		P01026	RecName: Full=Complement C3; Contains: RecName: Full=Complement C3 beta chain; Contains: RecName: Full=Complement C3 alpha chain; AltName: Full=ENCF-1; AltName: Full=Neutrophil chemotactic factor-1; Contains: RecName: Full=Neutrophil chemotactic factor-2; AltName: Full=ENCF-2; Contains: RecName: Full=C3a anaphylatoxin; Contains: RecName: Full=Acylation stimulating protein; Short=ASP; AltName: Ful…	114	187825	11	6	11	6	155	1	0	0	417.247	832.479	2	832.481	-0.0015	0	19.35	0.21	R	LPYSVVR	N				C130904_012.7291.7291.2
														3		P01026	RecName: Full=Complement C3; Contains: RecName: Full=Complement C3 beta chain; Contains: RecName: Full=Complement C3 alpha chain; AltName: Full=ENCF-1; AltName: Full=Neutrophil chemotactic factor-1; Contains: RecName: Full=Neutrophil chemotactic factor-2; AltName: Full=ENCF-2; Contains: RecName: Full=C3a anaphylatoxin; Contains: RecName: Full=Acylation stimulating protein; Short=ASP; AltName: Ful…	114	187825	11	6	11	6	468	1	0	0	444.231	886.448	2	886.451	-0.0026	0	37.42	0.041	R	NEQVEIR	A				C130904_012.5297.5297.2
														3		P01026	RecName: Full=Complement C3; Contains: RecName: Full=Complement C3 beta chain; Contains: RecName: Full=Complement C3 alpha chain; AltName: Full=ENCF-1; AltName: Full=Neutrophil chemotactic factor-1; Contains: RecName: Full=Neutrophil chemotactic factor-2; AltName: Full=ENCF-2; Contains: RecName: Full=C3a anaphylatoxin; Contains: RecName: Full=Acylation stimulating protein; Short=ASP; AltName: Ful…	114	187825	11	6	11	6	476	1	0	0	444.744	887.473	2	887.475	-0.0023	0	27.96	0.026	K	IWDVVEK	A				C130904_012.8145.8145.2
														3		P01026	RecName: Full=Complement C3; Contains: RecName: Full=Complement C3 beta chain; Contains: RecName: Full=Complement C3 alpha chain; AltName: Full=ENCF-1; AltName: Full=Neutrophil chemotactic factor-1; Contains: RecName: Full=Neutrophil chemotactic factor-2; AltName: Full=ENCF-2; Contains: RecName: Full=C3a anaphylatoxin; Contains: RecName: Full=Acylation stimulating protein; Short=ASP; AltName: Ful…	114	187825	11	6	11	6	566	4	0	0	452.785	903.556	2	903.554	0.0013	1	11.54	4.3	K	GVFVLNKK	N				C130904_012.6140.6140.2
														3		P01026	RecName: Full=Complement C3; Contains: RecName: Full=Complement C3 beta chain; Contains: RecName: Full=Complement C3 alpha chain; AltName: Full=ENCF-1; AltName: Full=Neutrophil chemotactic factor-1; Contains: RecName: Full=Neutrophil chemotactic factor-2; AltName: Full=ENCF-2; Contains: RecName: Full=C3a anaphylatoxin; Contains: RecName: Full=Acylation stimulating protein; Short=ASP; AltName: Ful…	114	187825	11	6	11	6	3011	1	0	0	650.795	1299.58	2	1299.58	-0.0041	0	1	0.8	K	ACEPGVDYVYK	T				C130904_012.7789.7789.2
														3		P01026	RecName: Full=Complement C3; Contains: RecName: Full=Complement C3 beta chain; Contains: RecName: Full=Complement C3 alpha chain; AltName: Full=ENCF-1; AltName: Full=Neutrophil chemotactic factor-1; Contains: RecName: Full=Neutrophil chemotactic factor-2; AltName: Full=ENCF-2; Contains: RecName: Full=C3a anaphylatoxin; Contains: RecName: Full=Acylation stimulating protein; Short=ASP; AltName: Ful…	114	187825	11	6	11	6	3401	1	0	1	686.416	1370.82	2	1370.82	-0.0005	0	19.13	0.039	K	SSVAVPYVIVPLK	I				C130904_012.10951.10951.2
														3		P01026	RecName: Full=Complement C3; Contains: RecName: Full=Complement C3 beta chain; Contains: RecName: Full=Complement C3 alpha chain; AltName: Full=ENCF-1; AltName: Full=Neutrophil chemotactic factor-1; Contains: RecName: Full=Neutrophil chemotactic factor-2; AltName: Full=ENCF-2; Contains: RecName: Full=C3a anaphylatoxin; Contains: RecName: Full=Acylation stimulating protein; Short=ASP; AltName: Ful…	114	187825	11	6	11	6	3767	1	0	1	730.399	1458.78	2	1458.78	-0.0005	0	58.59	3.2e-06	K	GQGTLSVVTVYHAK	V				C130904_012.7648.7648.2
														3		P01026	RecName: Full=Complement C3; Contains: RecName: Full=Complement C3 beta chain; Contains: RecName: Full=Complement C3 alpha chain; AltName: Full=ENCF-1; AltName: Full=Neutrophil chemotactic factor-1; Contains: RecName: Full=Neutrophil chemotactic factor-2; AltName: Full=ENCF-2; Contains: RecName: Full=C3a anaphylatoxin; Contains: RecName: Full=Acylation stimulating protein; Short=ASP; AltName: Ful…	114	187825	11	6	11	6	4632	1	0	0	567.98	1700.92	3	1700.92	-0.0023	1	4.32	0.39	R	LPYSVVRNEQVEIR	A				C130904_012.8433.8433.3
														3		P01026	RecName: Full=Complement C3; Contains: RecName: Full=Complement C3 beta chain; Contains: RecName: Full=Complement C3 alpha chain; AltName: Full=ENCF-1; AltName: Full=Neutrophil chemotactic factor-1; Contains: RecName: Full=Neutrophil chemotactic factor-2; AltName: Full=ENCF-2; Contains: RecName: Full=C3a anaphylatoxin; Contains: RecName: Full=Acylation stimulating protein; Short=ASP; AltName: Ful…	114	187825	11	6	11	6	4872	1	0	1	596.659	1786.95	3	1786.96	-0.0071	0	58.19	3.5e-06	R	SGIPIVTSPYQIHFTK	T				C130904_012.10270.10270.3
														3		P01027	RecName: Full=Complement C3; AltName: Full=HSE-MSF; Contains: RecName: Full=Complement C3 beta chain; Contains: RecName: Full=Complement C3 alpha chain; Contains: RecName: Full=C3a anaphylatoxin; Contains: RecName: Full=Acylation stimulating protein; Short=ASP; AltName: Full=C3adesArg; Contains: RecName: Full=Complement C3b alpha~ chain; Contains: RecName: Full=Complement C3c alpha~ chain fragmen…	73	187905	13	5	13	5	7	1	0	1	400.747	799.479	2	799.48	-0.0017	0	38.78	0.069	R	VGLVAVDK	G				C130904_012.6653.6653.2
														3		P01027	RecName: Full=Complement C3; AltName: Full=HSE-MSF; Contains: RecName: Full=Complement C3 beta chain; Contains: RecName: Full=Complement C3 alpha chain; Contains: RecName: Full=C3a anaphylatoxin; Contains: RecName: Full=Acylation stimulating protein; Short=ASP; AltName: Full=C3adesArg; Contains: RecName: Full=Complement C3b alpha~ chain; Contains: RecName: Full=Complement C3c alpha~ chain fragmen…	73	187905	13	5	13	5	10	1	0	0	401.246	800.478	2	800.48	-0.002	0	25.12	0.048	K	WLILEK	Q				C130904_012.9626.9626.2
														3		P01027	RecName: Full=Complement C3; AltName: Full=HSE-MSF; Contains: RecName: Full=Complement C3 beta chain; Contains: RecName: Full=Complement C3 alpha chain; Contains: RecName: Full=C3a anaphylatoxin; Contains: RecName: Full=Acylation stimulating protein; Short=ASP; AltName: Full=C3adesArg; Contains: RecName: Full=Complement C3b alpha~ chain; Contains: RecName: Full=Complement C3c alpha~ chain fragmen…	73	187905	13	5	13	5	155	1	0	0	417.247	832.479	2	832.481	-0.0015	0	19.35	0.21	R	LPYSVVR	N				C130904_012.7291.7291.2
														3		P01027	RecName: Full=Complement C3; AltName: Full=HSE-MSF; Contains: RecName: Full=Complement C3 beta chain; Contains: RecName: Full=Complement C3 alpha chain; Contains: RecName: Full=C3a anaphylatoxin; Contains: RecName: Full=Acylation stimulating protein; Short=ASP; AltName: Full=C3adesArg; Contains: RecName: Full=Complement C3b alpha~ chain; Contains: RecName: Full=Complement C3c alpha~ chain fragmen…	73	187905	13	5	13	5	218	1	0	0	423.217	844.419	2	844.419	0.0002	0	34.41	0.073	R	WLNEQR	Y				C130904_012.5851.5851.2
														3		P01027	RecName: Full=Complement C3; AltName: Full=HSE-MSF; Contains: RecName: Full=Complement C3 beta chain; Contains: RecName: Full=Complement C3 alpha chain; Contains: RecName: Full=C3a anaphylatoxin; Contains: RecName: Full=Acylation stimulating protein; Short=ASP; AltName: Full=C3adesArg; Contains: RecName: Full=Complement C3b alpha~ chain; Contains: RecName: Full=Complement C3c alpha~ chain fragmen…	73	187905	13	5	13	5	376	1	0	1	436.772	871.529	2	871.528	0.0012	1	14.35	0.24	R	KFISHIK	C				C130904_012.4491.4491.2
														3		P01027	RecName: Full=Complement C3; AltName: Full=HSE-MSF; Contains: RecName: Full=Complement C3 beta chain; Contains: RecName: Full=Complement C3 alpha chain; Contains: RecName: Full=C3a anaphylatoxin; Contains: RecName: Full=Acylation stimulating protein; Short=ASP; AltName: Full=C3adesArg; Contains: RecName: Full=Complement C3b alpha~ chain; Contains: RecName: Full=Complement C3c alpha~ chain fragmen…	73	187905	13	5	13	5	468	1	0	0	444.231	886.448	2	886.451	-0.0026	0	37.42	0.041	R	NEQVEIR	A				C130904_012.5297.5297.2
														3		P01027	RecName: Full=Complement C3; AltName: Full=HSE-MSF; Contains: RecName: Full=Complement C3 beta chain; Contains: RecName: Full=Complement C3 alpha chain; Contains: RecName: Full=C3a anaphylatoxin; Contains: RecName: Full=Acylation stimulating protein; Short=ASP; AltName: Full=C3adesArg; Contains: RecName: Full=Complement C3b alpha~ chain; Contains: RecName: Full=Complement C3c alpha~ chain fragmen…	73	187905	13	5	13	5	476	1	0	0	444.744	887.473	2	887.475	-0.0023	0	27.96	0.026	K	IWDVVEK	A				C130904_012.8145.8145.2
														3		P01027	RecName: Full=Complement C3; AltName: Full=HSE-MSF; Contains: RecName: Full=Complement C3 beta chain; Contains: RecName: Full=Complement C3 alpha chain; Contains: RecName: Full=C3a anaphylatoxin; Contains: RecName: Full=Acylation stimulating protein; Short=ASP; AltName: Full=C3adesArg; Contains: RecName: Full=Complement C3b alpha~ chain; Contains: RecName: Full=Complement C3c alpha~ chain fragmen…	73	187905	13	5	13	5	566	4	0	0	452.785	903.556	2	903.554	0.0013	1	11.54	4.3	K	GVFVLNKK	N				C130904_012.6140.6140.2
														3		P01027	RecName: Full=Complement C3; AltName: Full=HSE-MSF; Contains: RecName: Full=Complement C3 beta chain; Contains: RecName: Full=Complement C3 alpha chain; Contains: RecName: Full=C3a anaphylatoxin; Contains: RecName: Full=Acylation stimulating protein; Short=ASP; AltName: Full=C3adesArg; Contains: RecName: Full=Complement C3b alpha~ chain; Contains: RecName: Full=Complement C3c alpha~ chain fragmen…	73	187905	13	5	13	5	1960	2	0	1	574.289	1146.56	2	1146.56	0.0016	0	21.54	1.7	K	TSQGLQTEQR	A				C130904_012.4381.4381.2
														3		P01027	RecName: Full=Complement C3; AltName: Full=HSE-MSF; Contains: RecName: Full=Complement C3 beta chain; Contains: RecName: Full=Complement C3 alpha chain; Contains: RecName: Full=C3a anaphylatoxin; Contains: RecName: Full=Acylation stimulating protein; Short=ASP; AltName: Full=C3adesArg; Contains: RecName: Full=Complement C3b alpha~ chain; Contains: RecName: Full=Complement C3c alpha~ chain fragmen…	73	187905	13	5	13	5	3011	1	0	0	650.795	1299.58	2	1299.58	-0.0041	0	1	0.8	K	ACEPGVDYVYK	T				C130904_012.7789.7789.2
														3		P01027	RecName: Full=Complement C3; AltName: Full=HSE-MSF; Contains: RecName: Full=Complement C3 beta chain; Contains: RecName: Full=Complement C3 alpha chain; Contains: RecName: Full=C3a anaphylatoxin; Contains: RecName: Full=Acylation stimulating protein; Short=ASP; AltName: Full=C3adesArg; Contains: RecName: Full=Complement C3b alpha~ chain; Contains: RecName: Full=Complement C3c alpha~ chain fragmen…	73	187905	13	5	13	5	3401	1	0	1	686.416	1370.82	2	1370.82	-0.0005	0	19.13	0.039	K	SSVAVPYVIVPLK	I				C130904_012.10951.10951.2
														3		P01027	RecName: Full=Complement C3; AltName: Full=HSE-MSF; Contains: RecName: Full=Complement C3 beta chain; Contains: RecName: Full=Complement C3 alpha chain; Contains: RecName: Full=C3a anaphylatoxin; Contains: RecName: Full=Acylation stimulating protein; Short=ASP; AltName: Full=C3adesArg; Contains: RecName: Full=Complement C3b alpha~ chain; Contains: RecName: Full=Complement C3c alpha~ chain fragmen…	73	187905	13	5	13	5	4632	1	0	0	567.98	1700.92	3	1700.92	-0.0023	1	4.32	0.39	R	LPYSVVRNEQVEIR	A				C130904_012.8433.8433.3
														3		P01027	RecName: Full=Complement C3; AltName: Full=HSE-MSF; Contains: RecName: Full=Complement C3 beta chain; Contains: RecName: Full=Complement C3 alpha chain; Contains: RecName: Full=C3a anaphylatoxin; Contains: RecName: Full=Acylation stimulating protein; Short=ASP; AltName: Full=C3adesArg; Contains: RecName: Full=Complement C3b alpha~ chain; Contains: RecName: Full=Complement C3c alpha~ chain fragmen…	73	187905	13	5	13	5	4872	1	0	1	596.659	1786.95	3	1786.96	-0.0071	0	58.19	3.5e-06	R	SGIPIVTSPYQIHFTK	T				C130904_012.10270.10270.3
														3		A0RZC6	RecName: Full=A.superbus venom factor 2; Short=AVF-2; AltName: Full=CVF-like; AltName: Full=Complement C3 homolog; Contains: RecName: Full=AVF-2 alpha chain; Contains: RecName: Full=AVF-2 gamma chain; Contains: RecName: Full=AVF-2 beta chain; Flags: Precursor;	37	185942	2	1	2	1	7	1	0	1	400.747	799.479	2	799.48	-0.0017	0	38.78	0.069	R	VGLVAVDK	A				C130904_012.6653.6653.2
														3		A0RZC6	RecName: Full=A.superbus venom factor 2; Short=AVF-2; AltName: Full=CVF-like; AltName: Full=Complement C3 homolog; Contains: RecName: Full=AVF-2 alpha chain; Contains: RecName: Full=AVF-2 gamma chain; Contains: RecName: Full=AVF-2 beta chain; Flags: Precursor;	37	185942	2	1	2	1	468	1	0	0	444.231	886.448	2	886.451	-0.0026	0	37.42	0.041	K	NEQVEIR	A				C130904_012.5297.5297.2
														3		A1L1K7	RecName: Full=Long-chain-fatty-acid--CoA ligase ACSBG2; EC=6.2.1.3; AltName: Full=Acyl-CoA synthetase bubblegum family member 2;	25	74960	1	1	1	1	10	1	0	1	401.246	800.478	2	800.48	-0.002	0	25.12	0.048	K	WIILEK	D				C130904_012.9626.9626.2
														3		Q5GAA8	RecName: Full=Maturase K; AltName: Full=Intron maturase;	17	60548	2	1	1	1	341	1	0	1	432.754	863.493	2	863.494	-0.0013	0	17.37	0.023	R	LMNVFIK	V				C130904_012.9488.9488.2
														3		Q5GAA8	RecName: Full=Maturase K; AltName: Full=Intron maturase;	17	60548	2	1	1	1	421	1	0	1	440.75	879.486	2	879.489	-0.0024	0	1.06	0.79	R	LMNVFIK	V	Oxidation (M)	0.0100000.0		C130904_012.8148.8148.2
														4	1	P00450	RecName: Full=Ceruloplasmin; EC=1.16.3.1; AltName: Full=Ferroxidase; Flags: Precursor;	1027	122983	58	47	42	36	157	1	1	1	417.714	833.414	2	833.413	0.0005	1	35.61	0.042	K	DSLDKEK	E				C130904_012.3447.3447.2
														4	1	P00450	RecName: Full=Ceruloplasmin; EC=1.16.3.1; AltName: Full=Ferroxidase; Flags: Precursor;	1027	122983	58	47	42	36	573	1	1	1	453.736	905.457	2	905.457	0	1	47.25	0.0079	K	SSSKDNIR	G				C130904_012.3294.3294.2
														4	1	P00450	RecName: Full=Ceruloplasmin; EC=1.16.3.1; AltName: Full=Ferroxidase; Flags: Precursor;	1027	122983	58	47	42	36	754	1	1	1	470.718	939.422	2	939.423	-0.0013	0	34.48	0.0032	K	YTVNQCR	R				C130904_012.4695.4695.2
														4	1	P00450	RecName: Full=Ceruloplasmin; EC=1.16.3.1; AltName: Full=Ferroxidase; Flags: Precursor;	1027	122983	58	47	42	36	871	1	1	1	481.761	961.508	2	961.508	0	2	12.26	0.33	K	KDSLDKEK	E				C130904_012.3199.3199.2
														4	1	P00450	RecName: Full=Ceruloplasmin; EC=1.16.3.1; AltName: Full=Ferroxidase; Flags: Precursor;	1027	122983	58	47	42	36	945	1	1	0	488.722	975.43	2	975.43	0.0002	0	5.92	0.76	K	TYSDHPEK	V				C130904_012.3758.3758.2
														4	1	P00450	RecName: Full=Ceruloplasmin; EC=1.16.3.1; AltName: Full=Ferroxidase; Flags: Precursor;	1027	122983	58	47	42	36	1193	1	1	1	509.235	1016.45	2	1016.46	-0.0017	0	37.13	0.0062	R	QYTDSTFR	V				C130904_012.6192.6192.2
														4	1	P00450	RecName: Full=Ceruloplasmin; EC=1.16.3.1; AltName: Full=Ferroxidase; Flags: Precursor;	1027	122983	58	47	42	36	1634	1	1	1	546.283	1090.55	2	1090.55	0.0001	2	22.74	0.031	K	DSLDKEKEK	H				C130904_012.3417.3417.2
														4	1	P00450	RecName: Full=Ceruloplasmin; EC=1.16.3.1; AltName: Full=Ferroxidase; Flags: Precursor;	1027	122983	58	47	42	36	2167	1	1	0	590.809	1179.6	2	1179.6	-0.0006	0	34.01	0.0023	R	IYHSHIDAPK	D				C130904_012.4834.4834.2
														4	1	P00450	RecName: Full=Ceruloplasmin; EC=1.16.3.1; AltName: Full=Ferroxidase; Flags: Precursor;	1027	122983	58	47	42	36	2222	1	1	1	595.773	1189.53	2	1189.53	-0.0004	0	25.52	0.004	K	MYYSAVDPTK	D	Oxidation (M)	0.1000000000.0		C130904_012.6675.6675.2
														4	1	P00450	RecName: Full=Ceruloplasmin; EC=1.16.3.1; AltName: Full=Ferroxidase; Flags: Precursor;	1027	122983	58	47	42	36	2228	1	1	0	596.327	1190.64	2	1190.64	0.0023	0	42.98	0.001	K	DIFTGLIGPMK	I				C130904_012.11588.11588.2
														4	1	P00450	RecName: Full=Ceruloplasmin; EC=1.16.3.1; AltName: Full=Ferroxidase; Flags: Precursor;	1027	122983	58	47	42	36	2299	1	1	1	602.267	1202.52	2	1202.52	-0.0012	0	41.87	0.00017	R	EYTDASFTNR	K				C130904_012.6822.6822.2
														4	1	P00450	RecName: Full=Ceruloplasmin; EC=1.16.3.1; AltName: Full=Ferroxidase; Flags: Precursor;	1027	122983	58	47	42	36	2326	1	1	0	604.32	1206.62	2	1206.63	-0.007	0	23.62	0.0061	K	DIFTGLIGPMK	I	Oxidation (M)	0.00000000010.0		C130904_012.10730.10730.2
														4	1	P00450	RecName: Full=Ceruloplasmin; EC=1.16.3.1; AltName: Full=Ferroxidase; Flags: Precursor;	1027	122983	58	47	42	36	3200	1	1	1	666.316	1330.62	2	1330.62	0.0014	1	10.61	0.1	R	EYTDASFTNRK	E				C130904_012.5908.5908.2
														4	1	P00450	RecName: Full=Ceruloplasmin; EC=1.16.3.1; AltName: Full=Ferroxidase; Flags: Precursor;	1027	122983	58	47	42	36	3201	1	1	1	444.547	1330.62	3	1330.62	0.0033	1	32.15	0.00097	R	EYTDASFTNRK	E				C130904_012.5906.5906.3
														4	1	P00450	RecName: Full=Ceruloplasmin; EC=1.16.3.1; AltName: Full=Ferroxidase; Flags: Precursor;	1027	122983	58	47	42	36	3340	1	1	0	453.915	1358.72	3	1358.72	0.0029	1	30.1	0.0015	K	AETGDKVYVHLK	N				C130904_012.5836.5836.3
														4	1	P00450	RecName: Full=Ceruloplasmin; EC=1.16.3.1; AltName: Full=Ferroxidase; Flags: Precursor;	1027	122983	58	47	42	36	3341	1	1	0	680.369	1358.72	2	1358.72	0.0033	1	31.88	0.0013	K	AETGDKVYVHLK	N				C130904_012.5849.5849.2
														4	1	P00450	RecName: Full=Ceruloplasmin; EC=1.16.3.1; AltName: Full=Ferroxidase; Flags: Precursor;	1027	122983	58	47	42	36	3399	1	1	1	686.384	1370.75	2	1370.76	-0.0023	0	55.24	4.4e-05	K	GAYPLSIEPIGVR	F				C130904_012.10320.10320.2
														4	1	P00450	RecName: Full=Ceruloplasmin; EC=1.16.3.1; AltName: Full=Ferroxidase; Flags: Precursor;	1027	122983	58	47	42	36	3808	1	1	1	735.425	1468.84	2	1468.83	0.0034	0	34.49	0.00058	K	DIASGLIGPLIICK	K				C130904_012.11889.11889.2
														4	1	P00450	RecName: Full=Ceruloplasmin; EC=1.16.3.1; AltName: Full=Ferroxidase; Flags: Precursor;	1027	122983	58	47	42	36	3812	1	1	1	735.866	1469.72	2	1469.72	-0.0012	0	67.65	4.5e-07	K	EVGPTNADPVCLAK	M				C130904_012.7688.7688.2
														4	1	P00450	RecName: Full=Ceruloplasmin; EC=1.16.3.1; AltName: Full=Ferroxidase; Flags: Precursor;	1027	122983	58	47	42	36	4164	1	1	1	783.866	1565.72	2	1565.72	-0.0033	1	23.57	0.0062	K	VNKDDEEFIESNK	M				C130904_012.6272.6272.2
														4	1	P00450	RecName: Full=Ceruloplasmin; EC=1.16.3.1; AltName: Full=Ferroxidase; Flags: Precursor;	1027	122983	58	47	42	36	4201	1	1	1	788.433	1574.85	2	1574.85	0.0023	0	34.81	0.00056	K	DLYSGLIGPLIVCR	R				C130904_012.12342.12342.2
														4	1	P00450	RecName: Full=Ceruloplasmin; EC=1.16.3.1; AltName: Full=Ferroxidase; Flags: Precursor;	1027	122983	58	47	42	36	4243	1	1	1	794.37	1586.73	2	1586.73	-0.0064	1	24.09	0.0055	R	RQSEDSTFYLGER	T				C130904_012.7435.7435.2
														4	1	P00450	RecName: Full=Ceruloplasmin; EC=1.16.3.1; AltName: Full=Ferroxidase; Flags: Precursor;	1027	122983	58	47	42	36	4262	1	1	1	798.348	1594.68	2	1594.69	-0.0043	1	71.89	2.2e-07	K	VDKDNEDFQESNR	M				C130904_012.4927.4927.2
														4	1	P00450	RecName: Full=Ceruloplasmin; EC=1.16.3.1; AltName: Full=Ferroxidase; Flags: Precursor;	1027	122983	58	47	42	36	4273	1	1	1	533.27	1596.79	3	1596.79	-0.0009	1	19.64	0.079	R	QYTDSTFRVPVER	K				C130904_012.8030.8030.3
														4	1	P00450	RecName: Full=Ceruloplasmin; EC=1.16.3.1; AltName: Full=Ferroxidase; Flags: Precursor;	1027	122983	58	47	42	36	4275	1	1	1	533.318	1596.93	3	1596.93	0.0036	1	52.16	0.0003	K	DIASGLIGPLIICKK	D				C130904_012.11029.11029.3
														4	1	P00450	RecName: Full=Ceruloplasmin; EC=1.16.3.1; AltName: Full=Ferroxidase; Flags: Precursor;	1027	122983	58	47	42	36	4467	1	1	1	549.95	1646.83	3	1646.83	-0.0035	1	31.46	0.0011	K	KALYLQYTDETFR	T				C130904_012.9408.9408.3
														4	1	P00450	RecName: Full=Ceruloplasmin; EC=1.16.3.1; AltName: Full=Ferroxidase; Flags: Precursor;	1027	122983	58	47	42	36	4468	1	1	1	824.421	1646.83	2	1646.83	-0.0034	1	51.27	1.6e-05	K	KALYLQYTDETFR	T				C130904_012.9419.9419.2
														4	1	P00450	RecName: Full=Ceruloplasmin; EC=1.16.3.1; AltName: Full=Ferroxidase; Flags: Precursor;	1027	122983	58	47	42	36	4726	1	1	1	867.924	1733.83	2	1733.84	-0.0046	1	8.78	0.15	K	LVYREYTDASFTNR	K				C130904_012.8342.8342.2
														4	1	P00450	RecName: Full=Ceruloplasmin; EC=1.16.3.1; AltName: Full=Ferroxidase; Flags: Precursor;	1027	122983	58	47	42	36	4727	1	1	1	578.952	1733.83	3	1733.84	-0.0033	1	10.07	0.11	K	LVYREYTDASFTNR	K				C130904_012.8328.8328.3
														4	1	P00450	RecName: Full=Ceruloplasmin; EC=1.16.3.1; AltName: Full=Ferroxidase; Flags: Precursor;	1027	122983	58	47	42	36	5086	1	1	1	621.65	1861.93	3	1861.93	-0.0033	2	8.85	0.15	K	LVYREYTDASFTNRK	E				C130904_012.7532.7532.3
														4	1	P00450	RecName: Full=Ceruloplasmin; EC=1.16.3.1; AltName: Full=Ferroxidase; Flags: Precursor;	1027	122983	58	47	42	36	5087	1	1	1	466.49	1861.93	4	1861.93	-0.0027	2	6.3	0.26	K	LVYREYTDASFTNRK	E				C130904_012.7559.7559.4
														4	1	P00450	RecName: Full=Ceruloplasmin; EC=1.16.3.1; AltName: Full=Ferroxidase; Flags: Precursor;	1027	122983	58	47	42	36	5185	1	1	1	638.049	1911.13	3	1911.12	0.0024	0	42.36	0.00011	R	TTIEKPVWLGFLGPIIK	A				C130904_012.12245.12245.3
														4	1	P00450	RecName: Full=Ceruloplasmin; EC=1.16.3.1; AltName: Full=Ferroxidase; Flags: Precursor;	1027	122983	58	47	42	36	5709	1	1	1	525.292	2097.14	4	2097.14	0.0002	1	20.36	0.065	R	VTFHNKGAYPLSIEPIGVR	F				C130904_012.9242.9242.4
														4	1	P00450	RecName: Full=Ceruloplasmin; EC=1.16.3.1; AltName: Full=Ferroxidase; Flags: Precursor;	1027	122983	58	47	42	36	5878	1	1	1	724.362	2170.06	3	2170.07	-0.0019	0	47.29	3.7e-05	K	LISVDTEHSNIYLQNGPDR	I				C130904_012.8814.8814.3
														4	1	P00450	RecName: Full=Ceruloplasmin; EC=1.16.3.1; AltName: Full=Ferroxidase; Flags: Precursor;	1027	122983	58	47	42	36	5879	1	1	1	1086.04	2170.07	2	2170.07	0.0008	0	74.92	9.4e-08	K	LISVDTEHSNIYLQNGPDR	I				C130904_012.8843.8843.2
														4	1	P00450	RecName: Full=Ceruloplasmin; EC=1.16.3.1; AltName: Full=Ferroxidase; Flags: Precursor;	1027	122983	58	47	42	36	6116	1	1	1	765.013	2292.02	3	2292.02	-0.0011	1	35.69	0.00045	R	FNKNNEGTYYSPNYNPQSR	S				C130904_012.7148.7148.3
														4	1	P00450	RecName: Full=Ceruloplasmin; EC=1.16.3.1; AltName: Full=Ferroxidase; Flags: Precursor;	1027	122983	58	47	42	36	6124	1	1	1	767.058	2298.15	3	2298.16	-0.0085	1	53.78	9.1e-06	K	KLISVDTEHSNIYLQNGPDR	I				C130904_012.8214.8214.3
														4	1	P00450	RecName: Full=Ceruloplasmin; EC=1.16.3.1; AltName: Full=Ferroxidase; Flags: Precursor;	1027	122983	58	47	42	36	6125	1	1	1	575.547	2298.16	4	2298.16	-0.0001	1	18.18	0.025	K	KLISVDTEHSNIYLQNGPDR	I				C130904_012.8192.8192.4
														4	1	P00450	RecName: Full=Ceruloplasmin; EC=1.16.3.1; AltName: Full=Ferroxidase; Flags: Precursor;	1027	122983	58	47	42	36	6238	1	1	1	783.065	2346.17	3	2346.16	0.0094	1	50.12	2e-05	K	MYYSAVDPTKDIFTGLIGPMK	I				C130904_012.11932.11932.3
														4	1	P00450	RecName: Full=Ceruloplasmin; EC=1.16.3.1; AltName: Full=Ferroxidase; Flags: Precursor;	1027	122983	58	47	42	36	6282	1	1	1	788.397	2362.17	3	2362.16	0.0096	1	20.29	0.012	K	MYYSAVDPTKDIFTGLIGPMK	I	Oxidation (M)	0.000000000000000000010.0		C130904_012.11558.11558.3
														4	1	P00450	RecName: Full=Ceruloplasmin; EC=1.16.3.1; AltName: Full=Ferroxidase; Flags: Precursor;	1027	122983	58	47	42	36	6317	1	1	1	1190.08	2378.15	2	2378.15	0.0011	1	15.58	0.035	K	MYYSAVDPTKDIFTGLIGPMK	I	2 Oxidation (M)	0.100000000000000000010.0		C130904_012.11255.11255.2
														4	1	P00450	RecName: Full=Ceruloplasmin; EC=1.16.3.1; AltName: Full=Ferroxidase; Flags: Precursor;	1027	122983	58	47	42	36	6318	1	1	1	793.728	2378.16	3	2378.15	0.0072	1	24.25	0.0053	K	MYYSAVDPTKDIFTGLIGPMK	I	2 Oxidation (M)	0.100000000000000000010.0		C130904_012.11242.11242.3
														4	1	P00450	RecName: Full=Ceruloplasmin; EC=1.16.3.1; AltName: Full=Ferroxidase; Flags: Precursor;	1027	122983	58	47	42	36	6354	1	1	1	800.038	2397.09	3	2397.09	-0.0004	0	53.61	9.4e-06	K	HYYIGIIETTWDYASDHGEK	K				C130904_012.11127.11127.3
														4	1	P00450	RecName: Full=Ceruloplasmin; EC=1.16.3.1; AltName: Full=Ferroxidase; Flags: Precursor;	1027	122983	58	47	42	36	6460	1	1	1	825.359	2473.05	3	2473.06	-0.0041	1	45.64	5.3e-05	R	MFTTAPDQVDKEDEDFQESNK	M				C130904_012.8229.8229.3
														4	1	P00450	RecName: Full=Ceruloplasmin; EC=1.16.3.1; AltName: Full=Ferroxidase; Flags: Precursor;	1027	122983	58	47	42	36	6472	1	1	1	621.585	2482.31	4	2482.32	-0.0056	2	21.27	0.01	R	KAEEEHLGILGPQLHADVGDKVK	I				C130904_012.7744.7744.4
														4	1	P00450	RecName: Full=Ceruloplasmin; EC=1.16.3.1; AltName: Full=Ferroxidase; Flags: Precursor;	1027	122983	58	47	42	36	6473	1	1	1	497.47	2482.32	5	2482.32	-0.0025	2	5.98	0.27	R	KAEEEHLGILGPQLHADVGDKVK	I				C130904_012.7671.7671.5
														4	1	P00450	RecName: Full=Ceruloplasmin; EC=1.16.3.1; AltName: Full=Ferroxidase; Flags: Precursor;	1027	122983	58	47	42	36	6483	1	1	1	829.769	2486.28	3	2486.28	0.0031	0	44.68	6.5e-05	R	GPEEEHLGILGPVIWAEVGDTIR	V				C130904_012.12413.12413.3
														4	1	P00450	RecName: Full=Ceruloplasmin; EC=1.16.3.1; AltName: Full=Ferroxidase; Flags: Precursor;	1027	122983	58	47	42	36	6486	1	1	1	830.69	2489.05	3	2489.05	-0.0054	1	39	0.00022	R	MFTTAPDQVDKEDEDFQESNK	M	Oxidation (M)	0.100000000000000000000.0		C130904_012.7709.7709.3
														4	1	P00450	RecName: Full=Ceruloplasmin; EC=1.16.3.1; AltName: Full=Ferroxidase; Flags: Precursor;	1027	122983	58	47	42	36	6487	1	1	1	1245.53	2489.05	2	2489.05	-0.0008	1	67.63	5.1e-06	R	MFTTAPDQVDKEDEDFQESNK	M	Oxidation (M)	0.100000000000000000000.0		C130904_012.7741.7741.2
														4	1	P00450	RecName: Full=Ceruloplasmin; EC=1.16.3.1; AltName: Full=Ferroxidase; Flags: Precursor;	1027	122983	58	47	42	36	6537	1	1	1	631.791	2523.13	4	2523.14	-0.006	2	27.73	0.0025	K	TYSDHPEKVNKDDEEFIESNK	M				C130904_012.6601.6601.4
														4	1	P00450	RecName: Full=Ceruloplasmin; EC=1.16.3.1; AltName: Full=Ferroxidase; Flags: Precursor;	1027	122983	58	47	42	36	6538	1	1	1	842.053	2523.14	3	2523.14	-0.004	2	11.44	0.084	K	TYSDHPEKVNKDDEEFIESNK	M				C130904_012.6594.6594.3
														4	1	P00450	RecName: Full=Ceruloplasmin; EC=1.16.3.1; AltName: Full=Ferroxidase; Flags: Precursor;	1027	122983	58	47	42	36	6542	1	1	1	632.306	2525.19	4	2525.19	0.0073	1	22.9	0.0071	K	HYYIGIIETTWDYASDHGEKK	L				C130904_012.10540.10540.4
														4	1	P00450	RecName: Full=Ceruloplasmin; EC=1.16.3.1; AltName: Full=Ferroxidase; Flags: Precursor;	1027	122983	58	47	42	36	6553	1	1	1	844.419	2530.24	3	2530.24	-0.002	0	26.77	0.0038	R	SVPPSASHVAPTETFTYEWTVPK	E				C130904_012.10224.10224.3
														4	1	P00450	RecName: Full=Ceruloplasmin; EC=1.16.3.1; AltName: Full=Ferroxidase; Flags: Precursor;	1027	122983	58	47	42	36	6599	1	1	1	864.037	2589.09	3	2589.09	-0.0045	2	45.27	5.7e-05	K	TYCSEPEKVDKDNEDFQESNR	M				C130904_012.6246.6246.3
														4	1	P00450	RecName: Full=Ceruloplasmin; EC=1.16.3.1; AltName: Full=Ferroxidase; Flags: Precursor;	1027	122983	58	47	42	36	6717	1	1	1	895.757	2684.25	3	2684.25	0.0011	0	38.67	0.00024	R	GVYSSDVFDIFPGTYQTLEMFPR	T	Oxidation (M)	0.00000000000000000001000.0		C130904_012.12673.12673.3
														4	1	P00450	RecName: Full=Ceruloplasmin; EC=1.16.3.1; AltName: Full=Ferroxidase; Flags: Precursor;	1027	122983	58	47	42	36	6806	1	1	1	693.864	2771.43	4	2771.42	0.0019	1	39.75	0.00019	K	ERGPEEEHLGILGPVIWAEVGDTIR	V				C130904_012.11967.11967.4
														4	1	P00450	RecName: Full=Ceruloplasmin; EC=1.16.3.1; AltName: Full=Ferroxidase; Flags: Precursor;	1027	122983	58	47	42	36	6807	1	1	1	924.817	2771.43	3	2771.42	0.0048	1	45.78	5.1e-05	K	ERGPEEEHLGILGPVIWAEVGDTIR	V				C130904_012.11968.11968.3
														4	1	P00450	RecName: Full=Ceruloplasmin; EC=1.16.3.1; AltName: Full=Ferroxidase; Flags: Precursor;	1027	122983	58	47	42	36	7113	1	1	1	854.929	3415.69	4	3415.68	0.0048	2	46.35	4.5e-05	R	QKDVDKEFYLFPTVFDENESLLLEDNIR	M				C130904_012.12356.12356.4
														4	2	Q9XT27	RecName: Full=Ceruloplasmin; EC=1.16.3.1; AltName: Full=Ferroxidase; Flags: Precursor;	418	120020	27	18	21	14	945	1	0	0	488.722	975.43	2	975.43	0.0002	0	5.92	0.76	K	TYSDHPEK	V				C130904_012.3758.3758.2
														4	2	Q9XT27	RecName: Full=Ceruloplasmin; EC=1.16.3.1; AltName: Full=Ferroxidase; Flags: Precursor;	418	120020	27	18	21	14	1643	1	0	1	546.757	1091.5	2	1091.5	0.0013	1	21.5	0.0096	K	DSLDEEKEK	N				C130904_012.4051.4051.2
														4	2	Q9XT27	RecName: Full=Ceruloplasmin; EC=1.16.3.1; AltName: Full=Ferroxidase; Flags: Precursor;	418	120020	27	18	21	14	2167	1	0	0	590.809	1179.6	2	1179.6	-0.0006	0	34.01	0.0023	R	IYHSHIDAPK	D				C130904_012.4834.4834.2
														4	2	Q9XT27	RecName: Full=Ceruloplasmin; EC=1.16.3.1; AltName: Full=Ferroxidase; Flags: Precursor;	418	120020	27	18	21	14	2228	1	0	0	596.327	1190.64	2	1190.64	0.0023	0	42.98	0.001	K	DIFTGLIGPMK	I				C130904_012.11588.11588.2
														4	2	Q9XT27	RecName: Full=Ceruloplasmin; EC=1.16.3.1; AltName: Full=Ferroxidase; Flags: Precursor;	418	120020	27	18	21	14	2267	1	0	1	599.757	1197.5	2	1197.5	0.0016	0	10.2	0.11	K	ANEEFMESNK	M				C130904_012.5922.5922.2
														4	2	Q9XT27	RecName: Full=Ceruloplasmin; EC=1.16.3.1; AltName: Full=Ferroxidase; Flags: Precursor;	418	120020	27	18	21	14	2317	1	0	1	402.56	1204.66	3	1204.66	-0.0028	1	17.81	0.086	R	TYIWKIPER	S				C130904_012.8841.8841.3
														4	2	Q9XT27	RecName: Full=Ceruloplasmin; EC=1.16.3.1; AltName: Full=Ferroxidase; Flags: Precursor;	418	120020	27	18	21	14	2326	1	0	0	604.32	1206.62	2	1206.63	-0.007	0	23.62	0.0061	K	DIFTGLIGPMK	I	Oxidation (M)	0.00000000010.0		C130904_012.10730.10730.2
														4	2	Q9XT27	RecName: Full=Ceruloplasmin; EC=1.16.3.1; AltName: Full=Ferroxidase; Flags: Precursor;	418	120020	27	18	21	14	2374	1	0	1	607.753	1213.49	2	1213.49	-0.0013	0	7.5	0.2	K	ANEEFMESNK	M	Oxidation (M)	0.0000010000.0		C130904_012.4822.4822.2
														4	2	Q9XT27	RecName: Full=Ceruloplasmin; EC=1.16.3.1; AltName: Full=Ferroxidase; Flags: Precursor;	418	120020	27	18	21	14	2936	1	0	1	645.284	1288.55	2	1288.56	-0.0032	0	24.06	0.0055	R	EYTDASFSNQK	E				C130904_012.6266.6266.2
														4	2	Q9XT27	RecName: Full=Ceruloplasmin; EC=1.16.3.1; AltName: Full=Ferroxidase; Flags: Precursor;	418	120020	27	18	21	14	3133	1	0	1	659.817	1317.62	2	1317.62	-0.0005	1	4.44	0.38	K	TYSDHPEKVDK	A				C130904_012.4140.4140.2
														4	2	Q9XT27	RecName: Full=Ceruloplasmin; EC=1.16.3.1; AltName: Full=Ferroxidase; Flags: Precursor;	418	120020	27	18	21	14	3327	1	0	1	679.337	1356.66	2	1356.66	0.0025	0	44.92	7.6e-05	R	SEDLYLYLGER	T				C130904_012.10606.10606.2
														4	2	Q9XT27	RecName: Full=Ceruloplasmin; EC=1.16.3.1; AltName: Full=Ferroxidase; Flags: Precursor;	418	120020	27	18	21	14	3340	1	0	0	453.915	1358.72	3	1358.72	0.0029	1	30.1	0.0015	K	AETGDKVYVHLK	N				C130904_012.5836.5836.3
														4	2	Q9XT27	RecName: Full=Ceruloplasmin; EC=1.16.3.1; AltName: Full=Ferroxidase; Flags: Precursor;	418	120020	27	18	21	14	3341	1	0	0	680.369	1358.72	2	1358.72	0.0033	1	31.88	0.0013	K	AETGDKVYVHLK	N				C130904_012.5849.5849.2
														4	2	Q9XT27	RecName: Full=Ceruloplasmin; EC=1.16.3.1; AltName: Full=Ferroxidase; Flags: Precursor;	418	120020	27	18	21	14	3342	1	0	1	453.929	1358.76	3	1358.77	-0.0029	0	31.51	0.041	K	AAHPLSIEPIGVR	V				C130904_012.8101.8101.3
														4	2	Q9XT27	RecName: Full=Ceruloplasmin; EC=1.16.3.1; AltName: Full=Ferroxidase; Flags: Precursor;	418	120020	27	18	21	14	3343	1	0	1	680.39	1358.76	2	1358.77	-0.0024	0	40.24	0.00075	K	AAHPLSIEPIGVR	V				C130904_012.8107.8107.2
														4	2	Q9XT27	RecName: Full=Ceruloplasmin; EC=1.16.3.1; AltName: Full=Ferroxidase; Flags: Precursor;	418	120020	27	18	21	14	3990	1	0	1	759.865	1517.72	2	1517.71	0.0002	0	50.04	2e-05	K	AVYLQYTDENFR	T				C130904_012.9634.9634.2
														4	2	Q9XT27	RecName: Full=Ceruloplasmin; EC=1.16.3.1; AltName: Full=Ferroxidase; Flags: Precursor;	418	120020	27	18	21	14	4054	1	0	1	767.375	1532.73	2	1532.73	0.0027	0	72.45	4.1e-07	K	TESSTVTPTAPGETR	T				C130904_012.5583.5583.2
														4	2	Q9XT27	RecName: Full=Ceruloplasmin; EC=1.16.3.1; AltName: Full=Ferroxidase; Flags: Precursor;	418	120020	27	18	21	14	4124	1	0	1	777.381	1552.75	2	1552.75	-0.0048	0	58.85	3e-06	R	QFTDSTFQVPVER	K				C130904_012.9443.9443.2
														4	2	Q9XT27	RecName: Full=Ceruloplasmin; EC=1.16.3.1; AltName: Full=Ferroxidase; Flags: Precursor;	418	120020	27	18	21	14	4205	1	0	1	788.904	1575.79	2	1575.8	-0.0033	1	12.6	0.066	K	EVGPTYKDPVCLAK	M				C130904_012.7630.7630.2
														4	2	Q9XT27	RecName: Full=Ceruloplasmin; EC=1.16.3.1; AltName: Full=Ferroxidase; Flags: Precursor;	418	120020	27	18	21	14	4463	1	0	1	549.61	1645.81	3	1645.81	-0.0027	1	13.57	0.053	K	KAVYLQYTDENFR	T				C130904_012.8708.8708.3
														4	2	Q9XT27	RecName: Full=Ceruloplasmin; EC=1.16.3.1; AltName: Full=Ferroxidase; Flags: Precursor;	418	120020	27	18	21	14	4485	1	0	1	826.388	1650.76	2	1650.76	-0.003	0	86.34	8e-09	R	APGSASEAFFEQGPTR	I				C130904_012.8627.8627.2
														4	2	Q9XT27	RecName: Full=Ceruloplasmin; EC=1.16.3.1; AltName: Full=Ferroxidase; Flags: Precursor;	418	120020	27	18	21	14	4574	1	0	1	421.219	1680.85	4	1680.85	-0.0048	0	6.29	0.26	K	NMATRPYSIHAHGVK	T				C130904_012.5424.5424.4
														4	2	Q9XT27	RecName: Full=Ceruloplasmin; EC=1.16.3.1; AltName: Full=Ferroxidase; Flags: Precursor;	418	120020	27	18	21	14	4971	1	0	1	607.631	1819.87	3	1819.87	-0.0015	1	4.16	0.41	K	LVYREYTDASFSNQK	E				C130904_012.7941.7941.3
														4	2	Q9XT27	RecName: Full=Ceruloplasmin; EC=1.16.3.1; AltName: Full=Ferroxidase; Flags: Precursor;	418	120020	27	18	21	14	4972	1	0	1	910.944	1819.87	2	1819.87	-0.0004	1	1.95	0.65	K	LVYREYTDASFSNQK	E				C130904_012.7961.7961.2
														4	2	Q9XT27	RecName: Full=Ceruloplasmin; EC=1.16.3.1; AltName: Full=Ferroxidase; Flags: Precursor;	418	120020	27	18	21	14	5860	1	0	1	722.018	2163.03	3	2163.03	-0.0015	1	47.63	3.4e-05	K	ENLRAPGSASEAFFEQGPTR	I				C130904_012.8888.8888.3
														4	2	Q9XT27	RecName: Full=Ceruloplasmin; EC=1.16.3.1; AltName: Full=Ferroxidase; Flags: Precursor;	418	120020	27	18	21	14	6458	1	0	1	825.032	2472.07	3	2472.08	-0.0009	1	27.9	0.0024	K	MFTTAPDQVDKENEDFQESNK	M				C130904_012.7928.7928.3
														4	2	Q9XT27	RecName: Full=Ceruloplasmin; EC=1.16.3.1; AltName: Full=Ferroxidase; Flags: Precursor;	418	120020	27	18	21	14	6485	1	0	1	830.362	2488.07	3	2488.07	-0.0045	1	30.45	0.0014	K	MFTTAPDQVDKENEDFQESNK	M	Oxidation (M)	0.100000000000000000000.0		C130904_012.7415.7415.3
														4		Q61147	RecName: Full=Ceruloplasmin; EC=1.16.3.1; AltName: Full=Ferroxidase; Flags: Precursor;	258	121872	10	9	7	6	2228	1	0	0	596.327	1190.64	2	1190.64	0.0023	0	42.98	0.001	K	DIFTGLIGPMK	I				C130904_012.11588.11588.2
														4		Q61147	RecName: Full=Ceruloplasmin; EC=1.16.3.1; AltName: Full=Ferroxidase; Flags: Precursor;	258	121872	10	9	7	6	2326	1	0	0	604.32	1206.62	2	1206.63	-0.007	0	23.62	0.0061	K	DIFTGLIGPMK	I	Oxidation (M)	0.00000000010.0		C130904_012.10730.10730.2
														4		Q61147	RecName: Full=Ceruloplasmin; EC=1.16.3.1; AltName: Full=Ferroxidase; Flags: Precursor;	258	121872	10	9	7	6	3808	1	0	1	735.425	1468.84	2	1468.83	0.0034	0	34.49	0.00058	K	DIASGLIGPLILCK	K				C130904_012.11889.11889.2
														4		Q61147	RecName: Full=Ceruloplasmin; EC=1.16.3.1; AltName: Full=Ferroxidase; Flags: Precursor;	258	121872	10	9	7	6	4201	1	0	1	788.433	1574.85	2	1574.85	0.0023	0	34.81	0.00056	K	DLYSGLIGPLIVCR	K				C130904_012.12342.12342.2
														4		Q61147	RecName: Full=Ceruloplasmin; EC=1.16.3.1; AltName: Full=Ferroxidase; Flags: Precursor;	258	121872	10	9	7	6	4262	1	0	1	798.348	1594.68	2	1594.69	-0.0043	1	71.89	2.2e-07	K	VDKDNEDFQESNR	M				C130904_012.4927.4927.2
														4		Q61147	RecName: Full=Ceruloplasmin; EC=1.16.3.1; AltName: Full=Ferroxidase; Flags: Precursor;	258	121872	10	9	7	6	4275	1	0	1	533.318	1596.93	3	1596.93	0.0036	1	52.16	0.0003	K	DIASGLIGPLILCKK	G				C130904_012.11029.11029.3
														4		Q61147	RecName: Full=Ceruloplasmin; EC=1.16.3.1; AltName: Full=Ferroxidase; Flags: Precursor;	258	121872	10	9	7	6	4574	1	0	1	421.219	1680.85	4	1680.85	-0.0048	0	6.29	0.26	K	NMATRPYSIHAHGVK	T				C130904_012.5424.5424.4
														4		Q61147	RecName: Full=Ceruloplasmin; EC=1.16.3.1; AltName: Full=Ferroxidase; Flags: Precursor;	258	121872	10	9	7	6	6460	1	0	1	825.359	2473.05	3	2473.06	-0.0041	1	45.64	5.3e-05	R	MFTTAPDQVDKEDEDFQESNK	M				C130904_012.8229.8229.3
														4		Q61147	RecName: Full=Ceruloplasmin; EC=1.16.3.1; AltName: Full=Ferroxidase; Flags: Precursor;	258	121872	10	9	7	6	6486	1	0	1	830.69	2489.05	3	2489.05	-0.0054	1	39	0.00022	R	MFTTAPDQVDKEDEDFQESNK	M	Oxidation (M)	0.100000000000000000000.0		C130904_012.7709.7709.3
														4		Q61147	RecName: Full=Ceruloplasmin; EC=1.16.3.1; AltName: Full=Ferroxidase; Flags: Precursor;	258	121872	10	9	7	6	6487	1	0	1	1245.53	2489.05	2	2489.05	-0.0008	1	67.63	5.1e-06	R	MFTTAPDQVDKEDEDFQESNK	M	Oxidation (M)	0.100000000000000000000.0		C130904_012.7741.7741.2
														4		P13635	RecName: Full=Ceruloplasmin; EC=1.16.3.1; AltName: Full=Ferroxidase; Flags: Precursor;	244	121562	10	9	7	6	2228	1	0	0	596.327	1190.64	2	1190.64	0.0023	0	42.98	0.001	K	DIFTGLIGPMK	I				C130904_012.11588.11588.2
														4		P13635	RecName: Full=Ceruloplasmin; EC=1.16.3.1; AltName: Full=Ferroxidase; Flags: Precursor;	244	121562	10	9	7	6	2326	1	0	0	604.32	1206.62	2	1206.63	-0.007	0	23.62	0.0061	K	DIFTGLIGPMK	I	Oxidation (M)	0.00000000010.0		C130904_012.10730.10730.2
														4		P13635	RecName: Full=Ceruloplasmin; EC=1.16.3.1; AltName: Full=Ferroxidase; Flags: Precursor;	244	121562	10	9	7	6	3808	1	0	1	735.425	1468.84	2	1468.83	0.0034	0	34.49	0.00058	K	DIASGLIGPLILCK	K				C130904_012.11889.11889.2
														4		P13635	RecName: Full=Ceruloplasmin; EC=1.16.3.1; AltName: Full=Ferroxidase; Flags: Precursor;	244	121562	10	9	7	6	4201	1	0	1	788.433	1574.85	2	1574.85	0.0023	0	34.81	0.00056	K	DLYSGLIGPLIVCR	K				C130904_012.12342.12342.2
														4		P13635	RecName: Full=Ceruloplasmin; EC=1.16.3.1; AltName: Full=Ferroxidase; Flags: Precursor;	244	121562	10	9	7	6	4262	1	0	1	798.348	1594.68	2	1594.69	-0.0043	1	71.89	2.2e-07	K	VDKDNEDFQESNR	M				C130904_012.4927.4927.2
														4		P13635	RecName: Full=Ceruloplasmin; EC=1.16.3.1; AltName: Full=Ferroxidase; Flags: Precursor;	244	121562	10	9	7	6	4275	1	0	1	533.318	1596.93	3	1596.93	0.0036	1	52.16	0.0003	K	DIASGLIGPLILCKK	G				C130904_012.11029.11029.3
														4		P13635	RecName: Full=Ceruloplasmin; EC=1.16.3.1; AltName: Full=Ferroxidase; Flags: Precursor;	244	121562	10	9	7	6	4574	1	0	1	421.219	1680.85	4	1680.85	-0.0048	0	6.29	0.26	K	NMATRPYSIHAHGVK	T				C130904_012.5424.5424.4
														4		P13635	RecName: Full=Ceruloplasmin; EC=1.16.3.1; AltName: Full=Ferroxidase; Flags: Precursor;	244	121562	10	9	7	6	6460	1	0	1	825.359	2473.05	3	2473.06	-0.0041	1	45.64	5.3e-05	R	MFTTAPENVDKEDEDFQESNK	M				C130904_012.8229.8229.3
														4		P13635	RecName: Full=Ceruloplasmin; EC=1.16.3.1; AltName: Full=Ferroxidase; Flags: Precursor;	244	121562	10	9	7	6	6486	1	0	1	830.69	2489.05	3	2489.05	-0.0054	1	39	0.00022	R	MFTTAPENVDKEDEDFQESNK	M	Oxidation (M)	0.100000000000000000000.0		C130904_012.7709.7709.3
														4		P13635	RecName: Full=Ceruloplasmin; EC=1.16.3.1; AltName: Full=Ferroxidase; Flags: Precursor;	244	121562	10	9	7	6	6487	2	0	1	1245.53	2489.05	2	2489.05	-0.0008	1	53.59	0.00013	R	MFTTAPENVDKEDEDFQESNK	M	Oxidation (M)	0.100000000000000000000.0		C130904_012.7741.7741.2
														5	1	P04264	RecName: Full=Keratin, type II cytoskeletal 1; AltName: Full=67 kDa cytokeratin; AltName: Full=Cytokeratin-1; Short=CK-1; AltName: Full=Hair alpha protein; AltName: Full=Keratin-1; Short=K1; AltName: Full=Type-II keratin Kb1;	939	66170	43	31	33	24	15	7	1	1	401.724	801.434	2	801.434	-0.0001	1	13.64	0.83	R	EREQIK	S				C130904_012.3405.3405.2
														5	1	P04264	RecName: Full=Keratin, type II cytoskeletal 1; AltName: Full=67 kDa cytokeratin; AltName: Full=Cytokeratin-1; Short=CK-1; AltName: Full=Hair alpha protein; AltName: Full=Keratin-1; Short=K1; AltName: Full=Type-II keratin Kb1;	939	66170	43	31	33	24	152	1	1	1	416.747	831.479	2	831.481	-0.0021	0	21	0.45	K	SISISVAR	G				C130904_012.7000.7000.2
														5	1	P04264	RecName: Full=Keratin, type II cytoskeletal 1; AltName: Full=67 kDa cytokeratin; AltName: Full=Cytokeratin-1; Short=CK-1; AltName: Full=Hair alpha protein; AltName: Full=Keratin-1; Short=K1; AltName: Full=Type-II keratin Kb1;	939	66170	43	31	33	24	390	1	1	1	437.753	873.491	2	873.492	-0.0008	0	18.96	0.061	R	SLVNLGGSK	S				C130904_012.6778.6778.2
														5	1	P04264	RecName: Full=Keratin, type II cytoskeletal 1; AltName: Full=67 kDa cytokeratin; AltName: Full=Cytokeratin-1; Short=CK-1; AltName: Full=Hair alpha protein; AltName: Full=Keratin-1; Short=K1; AltName: Full=Type-II keratin Kb1;	939	66170	43	31	33	24	928	1	1	0	487.269	972.522	2	972.524	-0.0016	0	34.63	0.063	K	IEISELNR	V				C130904_012.7572.7572.2
														5	1	P04264	RecName: Full=Keratin, type II cytoskeletal 1; AltName: Full=67 kDa cytokeratin; AltName: Full=Cytokeratin-1; Short=CK-1; AltName: Full=Hair alpha protein; AltName: Full=Keratin-1; Short=K1; AltName: Full=Type-II keratin Kb1;	939	66170	43	31	33	24	1178	1	1	1	508.223	1014.43	2	1014.43	-0.0013	0	12.14	0.073	K	DVDGAYMTK	V	Oxidation (M)	0.000000100.0		C130904_012.5004.5004.2
														5	1	P04264	RecName: Full=Keratin, type II cytoskeletal 1; AltName: Full=67 kDa cytokeratin; AltName: Full=Cytokeratin-1; Short=CK-1; AltName: Full=Hair alpha protein; AltName: Full=Keratin-1; Short=K1; AltName: Full=Type-II keratin Kb1;	939	66170	43	31	33	24	1642	1	1	1	546.755	1091.5	2	1091.5	0.0009	0	82.65	1.8e-08	R	GSGGGSSGGSIGGR	G				C130904_012.3742.3742.2
														5	1	P04264	RecName: Full=Keratin, type II cytoskeletal 1; AltName: Full=67 kDa cytokeratin; AltName: Full=Cytokeratin-1; Short=CK-1; AltName: Full=Hair alpha protein; AltName: Full=Keratin-1; Short=K1; AltName: Full=Type-II keratin Kb1;	939	66170	43	31	33	24	1836	1	1	1	563.274	1124.53	2	1124.53	-0.0005	0	22.76	0.015	K	AEAESLYQSK	Y				C130904_012.5831.5831.2
														5	1	P04264	RecName: Full=Keratin, type II cytoskeletal 1; AltName: Full=67 kDa cytokeratin; AltName: Full=Cytokeratin-1; Short=CK-1; AltName: Full=Hair alpha protein; AltName: Full=Keratin-1; Short=K1; AltName: Full=Type-II keratin Kb1;	939	66170	43	31	33	24	1935	1	1	1	572.271	1142.53	2	1142.53	0.0002	1	25.46	0.057	K	KDVDGAYMTK	V	Oxidation (M)	0.0000000100.0		C130904_012.4263.4263.2
														5	1	P04264	RecName: Full=Keratin, type II cytoskeletal 1; AltName: Full=67 kDa cytokeratin; AltName: Full=Cytokeratin-1; Short=CK-1; AltName: Full=Hair alpha protein; AltName: Full=Keratin-1; Short=K1; AltName: Full=Type-II keratin Kb1;	939	66170	43	31	33	24	2140	1	1	1	588.302	1174.59	2	1174.59	-0.0043	1	19.74	0.026	R	VDQLKSDQSR	L				C130904_012.3956.3956.2
														5	1	P04264	RecName: Full=Keratin, type II cytoskeletal 1; AltName: Full=67 kDa cytokeratin; AltName: Full=Cytokeratin-1; Short=CK-1; AltName: Full=Hair alpha protein; AltName: Full=Keratin-1; Short=K1; AltName: Full=Type-II keratin Kb1;	939	66170	43	31	33	24	2160	1	1	1	590.303	1178.59	2	1178.59	-0.0024	0	41.46	0.00027	K	YEELQITAGR	H				C130904_012.7873.7873.2
														5	1	P04264	RecName: Full=Keratin, type II cytoskeletal 1; AltName: Full=67 kDa cytokeratin; AltName: Full=Cytokeratin-1; Short=CK-1; AltName: Full=Hair alpha protein; AltName: Full=Keratin-1; Short=K1; AltName: Full=Type-II keratin Kb1;	939	66170	43	31	33	24	2161	1	1	1	590.303	1178.59	2	1178.59	-0.002	0	41.93	0.00028	K	YEELQITAGR	H				C130904_012.7865.7865.2
														5	1	P04264	RecName: Full=Keratin, type II cytoskeletal 1; AltName: Full=67 kDa cytokeratin; AltName: Full=Cytokeratin-1; Short=CK-1; AltName: Full=Hair alpha protein; AltName: Full=Keratin-1; Short=K1; AltName: Full=Type-II keratin Kb1;	939	66170	43	31	33	24	2289	2	1	1	401.235	1200.68	3	1200.68	-0.0003	2	1.55	1.1	R	LRSEIDNVKK	Q				C130904_012.4566.4566.3
														5	1	P04264	RecName: Full=Keratin, type II cytoskeletal 1; AltName: Full=67 kDa cytokeratin; AltName: Full=Cytokeratin-1; Short=CK-1; AltName: Full=Hair alpha protein; AltName: Full=Keratin-1; Short=K1; AltName: Full=Type-II keratin Kb1;	939	66170	43	31	33	24	2831	3	1	1	639.321	1276.63	2	1276.63	0.0018	1	13.65	1.5	K	SDQSRLDSELK	N				C130904_012.5811.5811.2
														5	1	P04264	RecName: Full=Keratin, type II cytoskeletal 1; AltName: Full=67 kDa cytokeratin; AltName: Full=Cytokeratin-1; Short=CK-1; AltName: Full=Hair alpha protein; AltName: Full=Keratin-1; Short=K1; AltName: Full=Type-II keratin Kb1;	939	66170	43	31	33	24	2832	3	1	1	426.55	1276.63	3	1276.63	0.0039	1	4.74	1.4	K	SDQSRLDSELK	N				C130904_012.5825.5825.3
														5	1	P04264	RecName: Full=Keratin, type II cytoskeletal 1; AltName: Full=67 kDa cytokeratin; AltName: Full=Cytokeratin-1; Short=CK-1; AltName: Full=Hair alpha protein; AltName: Full=Keratin-1; Short=K1; AltName: Full=Type-II keratin Kb1;	939	66170	43	31	33	24	2835	1	1	1	639.36	1276.7	2	1276.7	0.0019	0	58.5	1.1e-05	K	LALDLEIATYR	T				C130904_012.11119.11119.2
														5	1	P04264	RecName: Full=Keratin, type II cytoskeletal 1; AltName: Full=67 kDa cytokeratin; AltName: Full=Cytokeratin-1; Short=CK-1; AltName: Full=Hair alpha protein; AltName: Full=Keratin-1; Short=K1; AltName: Full=Type-II keratin Kb1;	939	66170	43	31	33	24	3025	1	1	1	651.852	1301.69	2	1301.69	-0.0034	1	29.53	0.011	R	NSKIEISELNR	V				C130904_012.6851.6851.2
														5	1	P04264	RecName: Full=Keratin, type II cytoskeletal 1; AltName: Full=67 kDa cytokeratin; AltName: Full=Cytokeratin-1; Short=CK-1; AltName: Full=Hair alpha protein; AltName: Full=Keratin-1; Short=K1; AltName: Full=Type-II keratin Kb1;	939	66170	43	31	33	24	3026	1	1	1	434.904	1301.69	3	1301.69	-0.0026	1	37.73	0.0045	R	NSKIEISELNR	V				C130904_012.6848.6848.3
														5	1	P04264	RecName: Full=Keratin, type II cytoskeletal 1; AltName: Full=67 kDa cytokeratin; AltName: Full=Cytokeratin-1; Short=CK-1; AltName: Full=Hair alpha protein; AltName: Full=Keratin-1; Short=K1; AltName: Full=Type-II keratin Kb1;	939	66170	43	31	33	24	3028	1	1	1	651.862	1301.71	2	1301.71	0.0016	0	39.38	0.00035	R	SLDLDSIIAEVK	A				C130904_012.11866.11866.2
														5	1	P04264	RecName: Full=Keratin, type II cytoskeletal 1; AltName: Full=67 kDa cytokeratin; AltName: Full=Cytokeratin-1; Short=CK-1; AltName: Full=Hair alpha protein; AltName: Full=Keratin-1; Short=K1; AltName: Full=Type-II keratin Kb1;	939	66170	43	31	33	24	3070	1	1	0	654.828	1307.64	2	1307.65	-0.0044	2	29.41	0.0043	R	NKYEDEINKR	T				C130904_012.5256.5256.2
														5	1	P04264	RecName: Full=Keratin, type II cytoskeletal 1; AltName: Full=67 kDa cytokeratin; AltName: Full=Cytokeratin-1; Short=CK-1; AltName: Full=Hair alpha protein; AltName: Full=Keratin-1; Short=K1; AltName: Full=Type-II keratin Kb1;	939	66170	43	31	33	24	3071	1	1	0	436.89	1307.65	3	1307.65	0.0015	2	14.07	0.051	R	NKYEDEINKR	T				C130904_012.5227.5227.3
														5	1	P04264	RecName: Full=Keratin, type II cytoskeletal 1; AltName: Full=67 kDa cytokeratin; AltName: Full=Cytokeratin-1; Short=CK-1; AltName: Full=Hair alpha protein; AltName: Full=Keratin-1; Short=K1; AltName: Full=Type-II keratin Kb1;	939	66170	43	31	33	24	3204	1	1	1	444.572	1330.69	3	1330.7	-0.0004	2	31.9	0.0022	R	RVDQLKSDQSR	L				C130904_012.3947.3947.3
														5	1	P04264	RecName: Full=Keratin, type II cytoskeletal 1; AltName: Full=67 kDa cytokeratin; AltName: Full=Cytokeratin-1; Short=CK-1; AltName: Full=Hair alpha protein; AltName: Full=Keratin-1; Short=K1; AltName: Full=Type-II keratin Kb1;	939	66170	43	31	33	24	3205	1	1	1	666.356	1330.7	2	1330.7	0.0019	2	47.62	0.00014	R	RVDQLKSDQSR	L				C130904_012.3945.3945.2
														5	1	P04264	RecName: Full=Keratin, type II cytoskeletal 1; AltName: Full=67 kDa cytokeratin; AltName: Full=Cytokeratin-1; Short=CK-1; AltName: Full=Hair alpha protein; AltName: Full=Keratin-1; Short=K1; AltName: Full=Type-II keratin Kb1;	939	66170	43	31	33	24	3207	1	1	1	666.765	1331.52	2	1331.51	0.0036	0	34.88	0.00054	K	NMQDMVEDYR	N	2 Oxidation (M)	0.0100100000.0		C130904_012.5854.5854.2
														5	1	P04264	RecName: Full=Keratin, type II cytoskeletal 1; AltName: Full=67 kDa cytokeratin; AltName: Full=Cytokeratin-1; Short=CK-1; AltName: Full=Hair alpha protein; AltName: Full=Keratin-1; Short=K1; AltName: Full=Type-II keratin Kb1;	939	66170	43	31	33	24	3250	1	1	1	670.838	1339.66	2	1339.66	-0.0002	1	60.16	8.3e-06	K	SKAEAESLYQSK	Y				C130904_012.5345.5345.2
														5	1	P04264	RecName: Full=Keratin, type II cytoskeletal 1; AltName: Full=67 kDa cytokeratin; AltName: Full=Cytokeratin-1; Short=CK-1; AltName: Full=Hair alpha protein; AltName: Full=Keratin-1; Short=K1; AltName: Full=Type-II keratin Kb1;	939	66170	43	31	33	24	3251	1	1	1	447.563	1339.67	3	1339.66	0.0064	1	19.77	0.014	K	SKAEAESLYQSK	Y				C130904_012.5339.5339.3
														5	1	P04264	RecName: Full=Keratin, type II cytoskeletal 1; AltName: Full=67 kDa cytokeratin; AltName: Full=Cytokeratin-1; Short=CK-1; AltName: Full=Hair alpha protein; AltName: Full=Keratin-1; Short=K1; AltName: Full=Type-II keratin Kb1;	939	66170	43	31	33	24	3444	1	1	1	692.348	1382.68	2	1382.68	-0.0012	0	66.5	8.8e-07	K	SLNNQFASFIDK	V				C130904_012.10129.10129.2
														5	1	P04264	RecName: Full=Keratin, type II cytoskeletal 1; AltName: Full=67 kDa cytokeratin; AltName: Full=Cytokeratin-1; Short=CK-1; AltName: Full=Hair alpha protein; AltName: Full=Keratin-1; Short=K1; AltName: Full=Type-II keratin Kb1;	939	66170	43	31	33	24	3494	1	1	1	697.369	1392.72	2	1392.72	-0.002	1	37.77	0.00029	R	TNAENEFVTIKK	D				C130904_012.6774.6774.2
														5	1	P04264	RecName: Full=Keratin, type II cytoskeletal 1; AltName: Full=67 kDa cytokeratin; AltName: Full=Cytokeratin-1; Short=CK-1; AltName: Full=Hair alpha protein; AltName: Full=Keratin-1; Short=K1; AltName: Full=Type-II keratin Kb1;	939	66170	43	31	33	24	3495	1	1	1	465.249	1392.73	3	1392.72	0.001	1	2.16	0.63	R	TNAENEFVTIKK	D				C130904_012.6742.6742.3
														5	1	P04264	RecName: Full=Keratin, type II cytoskeletal 1; AltName: Full=67 kDa cytokeratin; AltName: Full=Cytokeratin-1; Short=CK-1; AltName: Full=Hair alpha protein; AltName: Full=Keratin-1; Short=K1; AltName: Full=Type-II keratin Kb1;	939	66170	43	31	33	24	4015	1	1	1	508.6	1522.78	3	1522.78	-0.0019	1	13.03	0.45	R	LLRDYQELMNTK	L				C130904_012.8744.8744.3
														5	1	P04264	RecName: Full=Keratin, type II cytoskeletal 1; AltName: Full=67 kDa cytokeratin; AltName: Full=Cytokeratin-1; Short=CK-1; AltName: Full=Hair alpha protein; AltName: Full=Keratin-1; Short=K1; AltName: Full=Type-II keratin Kb1;	939	66170	43	31	33	24	4085	1	1	1	513.932	1538.77	3	1538.78	-0.0023	1	23.76	0.021	R	LLRDYQELMNTK	L	Oxidation (M)	0.000000001000.0		C130904_012.7193.7193.3
														5	1	P04264	RecName: Full=Keratin, type II cytoskeletal 1; AltName: Full=67 kDa cytokeratin; AltName: Full=Cytokeratin-1; Short=CK-1; AltName: Full=Hair alpha protein; AltName: Full=Keratin-1; Short=K1; AltName: Full=Type-II keratin Kb1;	939	66170	43	31	33	24	4086	1	1	1	770.395	1538.78	2	1538.78	-0.0006	1	20.82	0.012	R	LLRDYQELMNTK	L	Oxidation (M)	0.000000001000.0		C130904_012.7208.7208.2
														5	1	P04264	RecName: Full=Keratin, type II cytoskeletal 1; AltName: Full=67 kDa cytokeratin; AltName: Full=Cytokeratin-1; Short=CK-1; AltName: Full=Hair alpha protein; AltName: Full=Keratin-1; Short=K1; AltName: Full=Type-II keratin Kb1;	939	66170	43	31	33	24	4430	1	1	1	819.927	1637.84	2	1637.85	-0.0141	1	54.13	1.7e-05	K	SLNNQFASFIDKVR	F				C130904_012.10564.10564.2
														5	1	P04264	RecName: Full=Keratin, type II cytoskeletal 1; AltName: Full=67 kDa cytokeratin; AltName: Full=Cytokeratin-1; Short=CK-1; AltName: Full=Hair alpha protein; AltName: Full=Keratin-1; Short=K1; AltName: Full=Type-II keratin Kb1;	939	66170	43	31	33	24	4503	1	1	1	829.397	1656.78	2	1656.79	-0.0057	0	76.19	7.2e-08	R	SGGGFSSGSAGIINYQR	R				C130904_012.8427.8427.2
														5	1	P04264	RecName: Full=Keratin, type II cytoskeletal 1; AltName: Full=67 kDa cytokeratin; AltName: Full=Cytokeratin-1; Short=CK-1; AltName: Full=Hair alpha protein; AltName: Full=Keratin-1; Short=K1; AltName: Full=Type-II keratin Kb1;	939	66170	43	31	33	24	5255	1	1	1	648.002	1940.98	3	1940.98	0.0046	1	64.12	9.7e-07	K	LNDLEDALQQAKEDLAR	L				C130904_012.11273.11273.3
														5	1	P04264	RecName: Full=Keratin, type II cytoskeletal 1; AltName: Full=67 kDa cytokeratin; AltName: Full=Cytokeratin-1; Short=CK-1; AltName: Full=Hair alpha protein; AltName: Full=Keratin-1; Short=K1; AltName: Full=Type-II keratin Kb1;	939	66170	43	31	33	24	5399	1	1	1	665.33	1992.97	3	1992.97	-0.0004	0	58.33	8.3e-06	R	THNLEPYFESFINNLR	R				C130904_012.11842.11842.3
														5	1	P04264	RecName: Full=Keratin, type II cytoskeletal 1; AltName: Full=67 kDa cytokeratin; AltName: Full=Cytokeratin-1; Short=CK-1; AltName: Full=Hair alpha protein; AltName: Full=Keratin-1; Short=K1; AltName: Full=Type-II keratin Kb1;	939	66170	43	31	33	24	5400	1	1	1	997.494	1992.97	2	1992.97	0.0049	0	17.2	0.024	R	THNLEPYFESFINNLR	R				C130904_012.11876.11876.2
														5	1	P04264	RecName: Full=Keratin, type II cytoskeletal 1; AltName: Full=67 kDa cytokeratin; AltName: Full=Cytokeratin-1; Short=CK-1; AltName: Full=Hair alpha protein; AltName: Full=Keratin-1; Short=K1; AltName: Full=Type-II keratin Kb1;	939	66170	43	31	33	24	5472	1	1	1	673.295	2016.86	3	2016.88	-0.012	1	73.81	1.6e-06	R	LDSELKNMQDMVEDYR	N	2 Oxidation (M)	0.0000000100100000.0		C130904_012.7281.7281.3
														5	1	P04264	RecName: Full=Keratin, type II cytoskeletal 1; AltName: Full=67 kDa cytokeratin; AltName: Full=Cytokeratin-1; Short=CK-1; AltName: Full=Hair alpha protein; AltName: Full=Keratin-1; Short=K1; AltName: Full=Type-II keratin Kb1;	939	66170	43	31	33	24	5904	1	1	1	728.713	2183.12	3	2183.12	0.0005	2	79.2	3.7e-08	K	NKLNDLEDALQQAKEDLAR	L				C130904_012.11204.11204.3
														5	1	P04264	RecName: Full=Keratin, type II cytoskeletal 1; AltName: Full=67 kDa cytokeratin; AltName: Full=Cytokeratin-1; Short=CK-1; AltName: Full=Hair alpha protein; AltName: Full=Keratin-1; Short=K1; AltName: Full=Type-II keratin Kb1;	939	66170	43	31	33	24	6111	1	1	1	762.712	2285.11	3	2285.12	-0.0037	1	109.13	5.9e-11	K	AEAESLYQSKYEELQITAGR	H				C130904_012.9554.9554.3
														5	1	P04264	RecName: Full=Keratin, type II cytoskeletal 1; AltName: Full=67 kDa cytokeratin; AltName: Full=Cytokeratin-1; Short=CK-1; AltName: Full=Hair alpha protein; AltName: Full=Keratin-1; Short=K1; AltName: Full=Type-II keratin Kb1;	939	66170	43	31	33	24	6241	1	1	1	783.744	2348.21	3	2348.21	-0.0024	1	10.02	0.11	R	SLDLDSIIAEVKAQYEDIAQK	S				C130904_012.12770.12770.3
														5	1	P04264	RecName: Full=Keratin, type II cytoskeletal 1; AltName: Full=67 kDa cytokeratin; AltName: Full=Cytokeratin-1; Short=CK-1; AltName: Full=Hair alpha protein; AltName: Full=Keratin-1; Short=K1; AltName: Full=Type-II keratin Kb1;	939	66170	43	31	33	24	6328	1	1	1	1192.48	2382.95	2	2382.94	0.0055	0	62.28	1.4e-06	R	GGGGGGYGSGGSSYGSGGGSYGSGGGGGGGR	G				C130904_012.6109.6109.2
														5	1	P04264	RecName: Full=Keratin, type II cytoskeletal 1; AltName: Full=67 kDa cytokeratin; AltName: Full=Cytokeratin-1; Short=CK-1; AltName: Full=Hair alpha protein; AltName: Full=Keratin-1; Short=K1; AltName: Full=Type-II keratin Kb1;	939	66170	43	31	33	24	6501	1	1	1	834.422	2500.24	3	2500.24	-0.0016	2	93.49	1.7e-09	K	SKAEAESLYQSKYEELQITAGR	H				C130904_012.8942.8942.3
														5	1	P04264	RecName: Full=Keratin, type II cytoskeletal 1; AltName: Full=67 kDa cytokeratin; AltName: Full=Cytokeratin-1; Short=CK-1; AltName: Full=Hair alpha protein; AltName: Full=Keratin-1; Short=K1; AltName: Full=Type-II keratin Kb1;	939	66170	43	31	33	24	6910	1	1	1	978.178	2931.51	3	2931.51	0.0023	1	36.62	0.00037	R	FLEQQNQVLQTKWELLQQVDTSTR	T				C130904_012.11416.11416.3
														5	2	P35908	RecName: Full=Keratin, type II cytoskeletal 2 epidermal; AltName: Full=Cytokeratin-2e; Short=CK-2e; AltName: Full=Epithelial keratin-2e; AltName: Full=Keratin-2 epidermis; AltName: Full=Keratin-2e; Short=K2e; AltName: Full=Type-II keratin Kb2;	486	65678	22	14	19	12	129	1	0	0	414.217	826.42	2	826.423	-0.0027	0	18.76	0.11	K	FASFIDK	V				C130904_012.7915.7915.2
														5	2	P35908	RecName: Full=Keratin, type II cytoskeletal 2 epidermal; AltName: Full=Cytokeratin-2e; Short=CK-2e; AltName: Full=Epithelial keratin-2e; AltName: Full=Keratin-2 epidermis; AltName: Full=Keratin-2e; Short=K2e; AltName: Full=Type-II keratin Kb2;	486	65678	22	14	19	12	148	1	0	1	416.25	830.484	2	830.486	-0.0018	0	21.66	0.063	R	SLVGLGGTK	S				C130904_012.6684.6684.2
														5	2	P35908	RecName: Full=Keratin, type II cytoskeletal 2 epidermal; AltName: Full=Cytokeratin-2e; Short=CK-2e; AltName: Full=Epithelial keratin-2e; AltName: Full=Keratin-2 epidermis; AltName: Full=Keratin-2e; Short=K2e; AltName: Full=Type-II keratin Kb2;	486	65678	22	14	19	12	928	1	0	0	487.269	972.522	2	972.524	-0.0016	0	34.63	0.063	K	IEISELNR	V				C130904_012.7572.7572.2
														5	2	P35908	RecName: Full=Keratin, type II cytoskeletal 2 epidermal; AltName: Full=Cytokeratin-2e; Short=CK-2e; AltName: Full=Epithelial keratin-2e; AltName: Full=Keratin-2 epidermis; AltName: Full=Keratin-2e; Short=K2e; AltName: Full=Type-II keratin Kb2;	486	65678	22	14	19	12	1105	2	0	1	501.272	1000.53	2	1000.53	-0.0004	1	3.06	1.2	K	AQEREQIK	T				C130904_012.3651.3651.2
														5	2	P35908	RecName: Full=Keratin, type II cytoskeletal 2 epidermal; AltName: Full=Cytokeratin-2e; Short=CK-2e; AltName: Full=Epithelial keratin-2e; AltName: Full=Keratin-2 epidermis; AltName: Full=Keratin-2e; Short=K2e; AltName: Full=Type-II keratin Kb2;	486	65678	22	14	19	12	1338	1	0	1	521.281	1040.55	2	1040.55	-0.0025	0	24.44	0.013	K	VDPEIQNVK	A				C130904_012.6020.6020.2
														5	2	P35908	RecName: Full=Keratin, type II cytoskeletal 2 epidermal; AltName: Full=Cytokeratin-2e; Short=CK-2e; AltName: Full=Epithelial keratin-2e; AltName: Full=Keratin-2 epidermis; AltName: Full=Keratin-2e; Short=K2e; AltName: Full=Type-II keratin Kb2;	486	65678	22	14	19	12	1575	1	0	0	541.803	1081.59	2	1081.59	-0.001	1	41.94	0.00019	K	FASFIDKVR	F				C130904_012.8102.8102.2
														5	2	P35908	RecName: Full=Keratin, type II cytoskeletal 2 epidermal; AltName: Full=Cytokeratin-2e; Short=CK-2e; AltName: Full=Epithelial keratin-2e; AltName: Full=Keratin-2 epidermis; AltName: Full=Keratin-2e; Short=K2e; AltName: Full=Type-II keratin Kb2;	486	65678	22	14	19	12	2251	1	0	1	597.809	1193.6	2	1193.6	-0.0005	2	44.87	0.00082	K	KYEDEINKR	T				C130904_012.4649.4649.2
														5	2	P35908	RecName: Full=Keratin, type II cytoskeletal 2 epidermal; AltName: Full=Cytokeratin-2e; Short=CK-2e; AltName: Full=Epithelial keratin-2e; AltName: Full=Keratin-2 epidermis; AltName: Full=Keratin-2e; Short=K2e; AltName: Full=Type-II keratin Kb2;	486	65678	22	14	19	12	2668	1	0	1	627.806	1253.6	2	1253.6	-0.0025	0	72.78	1.5e-07	R	GFSSGSAVVSGGSR	R				C130904_012.6029.6029.2
														5	2	P35908	RecName: Full=Keratin, type II cytoskeletal 2 epidermal; AltName: Full=Cytokeratin-2e; Short=CK-2e; AltName: Full=Epithelial keratin-2e; AltName: Full=Keratin-2 epidermis; AltName: Full=Keratin-2e; Short=K2e; AltName: Full=Type-II keratin Kb2;	486	65678	22	14	19	12	3141	1	0	1	660.798	1319.58	2	1319.58	0.005	0	21.81	0.009	R	HGGGGGGFGGGGFGSR	S				C130904_012.5780.5780.2
														5	2	P35908	RecName: Full=Keratin, type II cytoskeletal 2 epidermal; AltName: Full=Cytokeratin-2e; Short=CK-2e; AltName: Full=Epithelial keratin-2e; AltName: Full=Keratin-2 epidermis; AltName: Full=Keratin-2e; Short=K2e; AltName: Full=Type-II keratin Kb2;	486	65678	22	14	19	12	3142	1	0	1	440.868	1319.58	3	1319.58	0.0074	0	17.42	0.023	R	HGGGGGGFGGGGFGSR	S				C130904_012.5778.5778.3
														5	2	P35908	RecName: Full=Keratin, type II cytoskeletal 2 epidermal; AltName: Full=Cytokeratin-2e; Short=CK-2e; AltName: Full=Epithelial keratin-2e; AltName: Full=Keratin-2 epidermis; AltName: Full=Keratin-2e; Short=K2e; AltName: Full=Type-II keratin Kb2;	486	65678	22	14	19	12	3227	1	0	1	446.241	1335.7	3	1335.7	-0.0035	1	36.85	0.00035	R	TAAENDFVTLKK	D				C130904_012.6816.6816.3
														5	2	P35908	RecName: Full=Keratin, type II cytoskeletal 2 epidermal; AltName: Full=Cytokeratin-2e; Short=CK-2e; AltName: Full=Epithelial keratin-2e; AltName: Full=Keratin-2 epidermis; AltName: Full=Keratin-2e; Short=K2e; AltName: Full=Type-II keratin Kb2;	486	65678	22	14	19	12	3228	1	0	1	668.857	1335.7	2	1335.7	-0.0032	1	63.67	3.1e-06	R	TAAENDFVTLKK	D				C130904_012.6837.6837.2
														5	2	P35908	RecName: Full=Keratin, type II cytoskeletal 2 epidermal; AltName: Full=Cytokeratin-2e; Short=CK-2e; AltName: Full=Epithelial keratin-2e; AltName: Full=Keratin-2 epidermis; AltName: Full=Keratin-2e; Short=K2e; AltName: Full=Type-II keratin Kb2;	486	65678	22	14	19	12	3476	1	0	1	464.565	1390.67	3	1390.67	-0.001	1	3.44	0.47	R	SKEEAEALYHSK	Y				C130904_012.5095.5095.3
														5	2	P35908	RecName: Full=Keratin, type II cytoskeletal 2 epidermal; AltName: Full=Cytokeratin-2e; Short=CK-2e; AltName: Full=Epithelial keratin-2e; AltName: Full=Keratin-2 epidermis; AltName: Full=Keratin-2e; Short=K2e; AltName: Full=Type-II keratin Kb2;	486	65678	22	14	19	12	3566	1	0	1	705.859	1409.7	2	1409.7	0.0021	1	6.91	0.22	R	GFSSGSAVVSGGSRR	S				C130904_012.5500.5500.2
														5	2	P35908	RecName: Full=Keratin, type II cytoskeletal 2 epidermal; AltName: Full=Cytokeratin-2e; Short=CK-2e; AltName: Full=Epithelial keratin-2e; AltName: Full=Keratin-2 epidermis; AltName: Full=Keratin-2e; Short=K2e; AltName: Full=Type-II keratin Kb2;	486	65678	22	14	19	12	3568	1	0	1	470.91	1409.71	3	1409.7	0.006	1	25.9	0.0037	R	GFSSGSAVVSGGSRR	S				C130904_012.5507.5507.3
														5	2	P35908	RecName: Full=Keratin, type II cytoskeletal 2 epidermal; AltName: Full=Cytokeratin-2e; Short=CK-2e; AltName: Full=Epithelial keratin-2e; AltName: Full=Keratin-2 epidermis; AltName: Full=Keratin-2e; Short=K2e; AltName: Full=Type-II keratin Kb2;	486	65678	22	14	19	12	3768	1	0	1	730.904	1459.79	2	1459.79	0.0005	0	80.21	1.7e-07	K	VDLLNQEIEFLK	V				C130904_012.11734.11734.2
														5	2	P35908	RecName: Full=Keratin, type II cytoskeletal 2 epidermal; AltName: Full=Cytokeratin-2e; Short=CK-2e; AltName: Full=Epithelial keratin-2e; AltName: Full=Keratin-2 epidermis; AltName: Full=Keratin-2e; Short=K2e; AltName: Full=Type-II keratin Kb2;	486	65678	22	14	19	12	4076	1	0	1	513.273	1536.8	3	1536.8	-0.0004	1	8.19	0.17	R	LLRDYQELMNVK	L	Oxidation (M)	0.000000001000.0		C130904_012.7969.7969.3
														5	2	P35908	RecName: Full=Keratin, type II cytoskeletal 2 epidermal; AltName: Full=Cytokeratin-2e; Short=CK-2e; AltName: Full=Epithelial keratin-2e; AltName: Full=Keratin-2 epidermis; AltName: Full=Keratin-2e; Short=K2e; AltName: Full=Type-II keratin Kb2;	486	65678	22	14	19	12	4246	1	0	1	794.846	1587.68	2	1587.68	0.0014	0	59.62	2.6e-06	R	GGSSSGGGYGSGGGGSSSVK	G				C130904_012.4391.4391.2
														5	2	P35908	RecName: Full=Keratin, type II cytoskeletal 2 epidermal; AltName: Full=Cytokeratin-2e; Short=CK-2e; AltName: Full=Epithelial keratin-2e; AltName: Full=Keratin-2 epidermis; AltName: Full=Keratin-2e; Short=K2e; AltName: Full=Type-II keratin Kb2;	486	65678	22	14	19	12	4738	1	0	1	870.85	1739.69	2	1739.7	-0.0122	0	84.62	1.2e-08	R	GSSSGGGYSSGSSSYGSGGR	Q				C130904_012.5182.5182.2
														5	2	P35908	RecName: Full=Keratin, type II cytoskeletal 2 epidermal; AltName: Full=Cytokeratin-2e; Short=CK-2e; AltName: Full=Epithelial keratin-2e; AltName: Full=Keratin-2 epidermis; AltName: Full=Keratin-2e; Short=K2e; AltName: Full=Type-II keratin Kb2;	486	65678	22	14	19	12	4743	1	0	1	871.376	1740.74	2	1740.74	-0.0034	0	80.4	2.9e-08	R	GGSGGGGSISGGGYGSGGGSGGR	Y				C130904_012.5123.5123.2
														5	2	P35908	RecName: Full=Keratin, type II cytoskeletal 2 epidermal; AltName: Full=Cytokeratin-2e; Short=CK-2e; AltName: Full=Epithelial keratin-2e; AltName: Full=Keratin-2 epidermis; AltName: Full=Keratin-2e; Short=K2e; AltName: Full=Type-II keratin Kb2;	486	65678	22	14	19	12	5930	1	0	1	733.387	2197.14	3	2197.13	0.0063	2	63.18	1.2e-06	R	NKLNDLEEALQQAKEDLAR	L				C130904_012.11342.11342.3
														5	2	P35908	RecName: Full=Keratin, type II cytoskeletal 2 epidermal; AltName: Full=Cytokeratin-2e; Short=CK-2e; AltName: Full=Epithelial keratin-2e; AltName: Full=Keratin-2 epidermis; AltName: Full=Keratin-2e; Short=K2e; AltName: Full=Type-II keratin Kb2;	486	65678	22	14	19	12	6152	1	0	1	577.541	2306.13	4	2306.14	-0.0024	2	11.36	0.086	K	NVQDAIADAEQRGEHALKDAR	N				C130904_012.9687.9687.4
														5	3	P02538	RecName: Full=Keratin, type II cytoskeletal 6A; AltName: Full=Cytokeratin-6A; Short=CK-6A; AltName: Full=Cytokeratin-6D; Short=CK-6D; AltName: Full=Keratin-6A; Short=K6A; AltName: Full=Type-II keratin Kb6; AltName: Allergen=Hom s 5;	118	60293	9	6	8	5	129	1	0	0	414.217	826.42	2	826.423	-0.0027	0	18.76	0.11	K	FASFIDK	V				C130904_012.7915.7915.2
														5	3	P02538	RecName: Full=Keratin, type II cytoskeletal 6A; AltName: Full=Cytokeratin-6A; Short=CK-6A; AltName: Full=Cytokeratin-6D; Short=CK-6D; AltName: Full=Keratin-6A; Short=K6A; AltName: Full=Type-II keratin Kb6; AltName: Allergen=Hom s 5;	118	60293	9	6	8	5	775	1	0	0	473.258	944.502	2	944.504	-0.0018	1	18.17	0.68	R	GRLDSELR	G				C130904_012.5400.5400.2
														5	3	P02538	RecName: Full=Keratin, type II cytoskeletal 6A; AltName: Full=Cytokeratin-6A; Short=CK-6A; AltName: Full=Cytokeratin-6D; Short=CK-6D; AltName: Full=Keratin-6A; Short=K6A; AltName: Full=Type-II keratin Kb6; AltName: Allergen=Hom s 5;	118	60293	9	6	8	5	1190	1	0	0	508.772	1015.53	2	1015.53	-0.0014	0	52.08	0.0027	R	QLDSIVGER	G				C130904_012.7057.7057.2
														5	3	P02538	RecName: Full=Keratin, type II cytoskeletal 6A; AltName: Full=Cytokeratin-6A; Short=CK-6A; AltName: Full=Cytokeratin-6D; Short=CK-6D; AltName: Full=Keratin-6A; Short=K6A; AltName: Full=Type-II keratin Kb6; AltName: Allergen=Hom s 5;	118	60293	9	6	8	5	1575	1	0	0	541.803	1081.59	2	1081.59	-0.001	1	41.94	0.00019	K	FASFIDKVR	F				C130904_012.8102.8102.2
														5	3	P02538	RecName: Full=Keratin, type II cytoskeletal 6A; AltName: Full=Cytokeratin-6A; Short=CK-6A; AltName: Full=Cytokeratin-6D; Short=CK-6D; AltName: Full=Keratin-6A; Short=K6A; AltName: Full=Type-II keratin Kb6; AltName: Allergen=Hom s 5;	118	60293	9	6	8	5	2306	1	0	0	602.322	1202.63	2	1202.63	-0.0003	0	21.17	0.042	K	WTLLQEQGTK	T				C130904_012.8694.8694.2
														5	3	P02538	RecName: Full=Keratin, type II cytoskeletal 6A; AltName: Full=Cytokeratin-6A; Short=CK-6A; AltName: Full=Cytokeratin-6D; Short=CK-6D; AltName: Full=Keratin-6A; Short=K6A; AltName: Full=Type-II keratin Kb6; AltName: Allergen=Hom s 5;	118	60293	9	6	8	5	3070	1	0	0	654.828	1307.64	2	1307.65	-0.0044	2	29.41	0.0043	K	NKYEDEINKR	T				C130904_012.5256.5256.2
														5	3	P02538	RecName: Full=Keratin, type II cytoskeletal 6A; AltName: Full=Cytokeratin-6A; Short=CK-6A; AltName: Full=Cytokeratin-6D; Short=CK-6D; AltName: Full=Keratin-6A; Short=K6A; AltName: Full=Type-II keratin Kb6; AltName: Allergen=Hom s 5;	118	60293	9	6	8	5	3071	1	0	0	436.89	1307.65	3	1307.65	0.0015	2	14.07	0.051	K	NKYEDEINKR	T				C130904_012.5227.5227.3
														5	3	P02538	RecName: Full=Keratin, type II cytoskeletal 6A; AltName: Full=Cytokeratin-6A; Short=CK-6A; AltName: Full=Cytokeratin-6D; Short=CK-6D; AltName: Full=Keratin-6A; Short=K6A; AltName: Full=Type-II keratin Kb6; AltName: Allergen=Hom s 5;	118	60293	9	6	8	5	3556	1	0	1	704.36	1406.7	2	1406.7	0.0002	0	67.18	1.4e-06	K	ADTLTDEINFLR	A				C130904_012.11151.11151.2
														5	3	P02538	RecName: Full=Keratin, type II cytoskeletal 6A; AltName: Full=Cytokeratin-6A; Short=CK-6A; AltName: Full=Cytokeratin-6D; Short=CK-6D; AltName: Full=Keratin-6A; Short=K6A; AltName: Full=Type-II keratin Kb6; AltName: Allergen=Hom s 5;	118	60293	9	6	8	5	5554	1	0	0	683.03	2046.07	3	2046.06	0.0037	1	7.7	0.19	R	QNLEPLFEQYINNLRR	Q				C130904_012.11854.11854.3
														5	4	A5A6M8	RecName: Full=Keratin, type II cytoskeletal 5; AltName: Full=Cytokeratin-5; Short=CK-5; AltName: Full=Keratin-5; Short=K5; AltName: Full=Type-II keratin Kb5;	74	62728	11	6	10	5	129	1	0	0	414.217	826.42	2	826.423	-0.0027	0	18.76	0.11	K	FASFIDK	V				C130904_012.7915.7915.2
														5	4	A5A6M8	RecName: Full=Keratin, type II cytoskeletal 5; AltName: Full=Cytokeratin-5; Short=CK-5; AltName: Full=Keratin-5; Short=K5; AltName: Full=Type-II keratin Kb5;	74	62728	11	6	10	5	449	1	0	1	442.728	883.442	2	883.44	0.0019	0	20.28	0.033	R	TSFTSVSR	S				C130904_012.5624.5624.2
														5	4	A5A6M8	RecName: Full=Keratin, type II cytoskeletal 5; AltName: Full=Cytokeratin-5; Short=CK-5; AltName: Full=Keratin-5; Short=K5; AltName: Full=Type-II keratin Kb5;	74	62728	11	6	10	5	775	1	0	0	473.258	944.502	2	944.504	-0.0018	1	18.17	0.68	R	GRLDSELR	N				C130904_012.5400.5400.2
														5	4	A5A6M8	RecName: Full=Keratin, type II cytoskeletal 5; AltName: Full=Cytokeratin-5; Short=CK-5; AltName: Full=Keratin-5; Short=K5; AltName: Full=Type-II keratin Kb5;	74	62728	11	6	10	5	1190	1	0	0	508.772	1015.53	2	1015.53	-0.0014	0	52.08	0.0027	R	QLDSIVGER	G				C130904_012.7057.7057.2
														5	4	A5A6M8	RecName: Full=Keratin, type II cytoskeletal 5; AltName: Full=Cytokeratin-5; Short=CK-5; AltName: Full=Keratin-5; Short=K5; AltName: Full=Type-II keratin Kb5;	74	62728	11	6	10	5	1285	1	0	1	516.77	1031.53	2	1031.52	0.001	1	0.45	0.91	R	TEEREQIK	T				C130904_012.3831.3831.2
														5	4	A5A6M8	RecName: Full=Keratin, type II cytoskeletal 5; AltName: Full=Cytokeratin-5; Short=CK-5; AltName: Full=Keratin-5; Short=K5; AltName: Full=Type-II keratin Kb5;	74	62728	11	6	10	5	1575	1	0	0	541.803	1081.59	2	1081.59	-0.001	1	41.94	0.00019	K	FASFIDKVR	F				C130904_012.8102.8102.2
														5	4	A5A6M8	RecName: Full=Keratin, type II cytoskeletal 5; AltName: Full=Cytokeratin-5; Short=CK-5; AltName: Full=Keratin-5; Short=K5; AltName: Full=Type-II keratin Kb5;	74	62728	11	6	10	5	2306	1	0	0	602.322	1202.63	2	1202.63	-0.0003	0	21.17	0.042	K	WTLLQEQGTK	T				C130904_012.8694.8694.2
														5	4	A5A6M8	RecName: Full=Keratin, type II cytoskeletal 5; AltName: Full=Cytokeratin-5; Short=CK-5; AltName: Full=Keratin-5; Short=K5; AltName: Full=Type-II keratin Kb5;	74	62728	11	6	10	5	3070	1	0	0	654.828	1307.64	2	1307.65	-0.0044	2	29.41	0.0043	K	NKYEDEINKR	T				C130904_012.5256.5256.2
														5	4	A5A6M8	RecName: Full=Keratin, type II cytoskeletal 5; AltName: Full=Cytokeratin-5; Short=CK-5; AltName: Full=Keratin-5; Short=K5; AltName: Full=Type-II keratin Kb5;	74	62728	11	6	10	5	3071	1	0	0	436.89	1307.65	3	1307.65	0.0015	2	14.07	0.051	K	NKYEDEINKR	T				C130904_012.5227.5227.3
														5	4	A5A6M8	RecName: Full=Keratin, type II cytoskeletal 5; AltName: Full=Cytokeratin-5; Short=CK-5; AltName: Full=Keratin-5; Short=K5; AltName: Full=Type-II keratin Kb5;	74	62728	11	6	10	5	3644	1	0	1	476.246	1425.72	3	1425.72	-0.0013	1	4.99	0.34	R	TTAENEFVMLKK	D	Oxidation (M)	0.000000001000.0		C130904_012.7104.7104.3
														5	4	A5A6M8	RecName: Full=Keratin, type II cytoskeletal 5; AltName: Full=Cytokeratin-5; Short=CK-5; AltName: Full=Keratin-5; Short=K5; AltName: Full=Type-II keratin Kb5;	74	62728	11	6	10	5	5554	1	0	0	683.03	2046.07	3	2046.06	0.0037	1	7.7	0.19	R	QNLEPLFEQYINNLRR	Q				C130904_012.11854.11854.3
														5		A5A6M6	RecName: Full=Keratin, type II cytoskeletal 1; AltName: Full=Cytokeratin-1; Short=CK-1; AltName: Full=Keratin-1; Short=K1; AltName: Full=Type-II keratin Kb1;	873	65621	39	29	30	22	15	7	0	1	401.724	801.434	2	801.434	-0.0001	1	13.64	0.83	R	EREQIK	S				C130904_012.3405.3405.2
														5		A5A6M6	RecName: Full=Keratin, type II cytoskeletal 1; AltName: Full=Cytokeratin-1; Short=CK-1; AltName: Full=Keratin-1; Short=K1; AltName: Full=Type-II keratin Kb1;	873	65621	39	29	30	22	152	1	0	1	416.747	831.479	2	831.481	-0.0021	0	21	0.45	K	SISISVAR	G				C130904_012.7000.7000.2
														5		A5A6M6	RecName: Full=Keratin, type II cytoskeletal 1; AltName: Full=Cytokeratin-1; Short=CK-1; AltName: Full=Keratin-1; Short=K1; AltName: Full=Type-II keratin Kb1;	873	65621	39	29	30	22	390	1	0	1	437.753	873.491	2	873.492	-0.0008	0	18.96	0.061	R	SLVNLGGSK	S				C130904_012.6778.6778.2
														5		A5A6M6	RecName: Full=Keratin, type II cytoskeletal 1; AltName: Full=Cytokeratin-1; Short=CK-1; AltName: Full=Keratin-1; Short=K1; AltName: Full=Type-II keratin Kb1;	873	65621	39	29	30	22	928	1	0	0	487.269	972.522	2	972.524	-0.0016	0	34.63	0.063	K	IEISELNR	V				C130904_012.7572.7572.2
														5		A5A6M6	RecName: Full=Keratin, type II cytoskeletal 1; AltName: Full=Cytokeratin-1; Short=CK-1; AltName: Full=Keratin-1; Short=K1; AltName: Full=Type-II keratin Kb1;	873	65621	39	29	30	22	1178	1	0	1	508.223	1014.43	2	1014.43	-0.0013	0	12.14	0.073	K	DVDGAYMTK	V	Oxidation (M)	0.000000100.0		C130904_012.5004.5004.2
														5		A5A6M6	RecName: Full=Keratin, type II cytoskeletal 1; AltName: Full=Cytokeratin-1; Short=CK-1; AltName: Full=Keratin-1; Short=K1; AltName: Full=Type-II keratin Kb1;	873	65621	39	29	30	22	1642	1	0	1	546.755	1091.5	2	1091.5	0.0009	0	82.65	1.8e-08	R	GSGGGSSGGSIGGR	G				C130904_012.3742.3742.2
														5		A5A6M6	RecName: Full=Keratin, type II cytoskeletal 1; AltName: Full=Cytokeratin-1; Short=CK-1; AltName: Full=Keratin-1; Short=K1; AltName: Full=Type-II keratin Kb1;	873	65621	39	29	30	22	1836	1	0	1	563.274	1124.53	2	1124.53	-0.0005	0	22.76	0.015	K	AEAESLYQSK	Y				C130904_012.5831.5831.2
														5		A5A6M6	RecName: Full=Keratin, type II cytoskeletal 1; AltName: Full=Cytokeratin-1; Short=CK-1; AltName: Full=Keratin-1; Short=K1; AltName: Full=Type-II keratin Kb1;	873	65621	39	29	30	22	1935	1	0	1	572.271	1142.53	2	1142.53	0.0002	1	25.46	0.057	K	KDVDGAYMTK	V	Oxidation (M)	0.0000000100.0		C130904_012.4263.4263.2
														5		A5A6M6	RecName: Full=Keratin, type II cytoskeletal 1; AltName: Full=Cytokeratin-1; Short=CK-1; AltName: Full=Keratin-1; Short=K1; AltName: Full=Type-II keratin Kb1;	873	65621	39	29	30	22	2140	1	0	1	588.302	1174.59	2	1174.59	-0.0043	1	19.74	0.026	R	VDQLKSDQSR	L				C130904_012.3956.3956.2
														5		A5A6M6	RecName: Full=Keratin, type II cytoskeletal 1; AltName: Full=Cytokeratin-1; Short=CK-1; AltName: Full=Keratin-1; Short=K1; AltName: Full=Type-II keratin Kb1;	873	65621	39	29	30	22	2160	1	0	1	590.303	1178.59	2	1178.59	-0.0024	0	41.46	0.00027	K	YEELQITAGR	H				C130904_012.7873.7873.2
														5		A5A6M6	RecName: Full=Keratin, type II cytoskeletal 1; AltName: Full=Cytokeratin-1; Short=CK-1; AltName: Full=Keratin-1; Short=K1; AltName: Full=Type-II keratin Kb1;	873	65621	39	29	30	22	2161	1	0	1	590.303	1178.59	2	1178.59	-0.002	0	41.93	0.00028	K	YEELQITAGR	H				C130904_012.7865.7865.2
														5		A5A6M6	RecName: Full=Keratin, type II cytoskeletal 1; AltName: Full=Cytokeratin-1; Short=CK-1; AltName: Full=Keratin-1; Short=K1; AltName: Full=Type-II keratin Kb1;	873	65621	39	29	30	22	2289	2	0	1	401.235	1200.68	3	1200.68	-0.0003	2	1.55	1.1	R	LRSEIDNVKK	Q				C130904_012.4566.4566.3
														5		A5A6M6	RecName: Full=Keratin, type II cytoskeletal 1; AltName: Full=Cytokeratin-1; Short=CK-1; AltName: Full=Keratin-1; Short=K1; AltName: Full=Type-II keratin Kb1;	873	65621	39	29	30	22	2835	1	0	1	639.36	1276.7	2	1276.7	0.0019	0	58.5	1.1e-05	K	LALDLEIATYR	T				C130904_012.11119.11119.2
														5		A5A6M6	RecName: Full=Keratin, type II cytoskeletal 1; AltName: Full=Cytokeratin-1; Short=CK-1; AltName: Full=Keratin-1; Short=K1; AltName: Full=Type-II keratin Kb1;	873	65621	39	29	30	22	3025	1	0	1	651.852	1301.69	2	1301.69	-0.0034	1	29.53	0.011	R	NSKIEISELNR	V				C130904_012.6851.6851.2
														5		A5A6M6	RecName: Full=Keratin, type II cytoskeletal 1; AltName: Full=Cytokeratin-1; Short=CK-1; AltName: Full=Keratin-1; Short=K1; AltName: Full=Type-II keratin Kb1;	873	65621	39	29	30	22	3026	1	0	1	434.904	1301.69	3	1301.69	-0.0026	1	37.73	0.0045	R	NSKIEISELNR	V				C130904_012.6848.6848.3
														5		A5A6M6	RecName: Full=Keratin, type II cytoskeletal 1; AltName: Full=Cytokeratin-1; Short=CK-1; AltName: Full=Keratin-1; Short=K1; AltName: Full=Type-II keratin Kb1;	873	65621	39	29	30	22	3028	1	0	1	651.862	1301.71	2	1301.71	0.0016	0	39.38	0.00035	R	SLDLDSIIAEVK	A				C130904_012.11866.11866.2
														5		A5A6M6	RecName: Full=Keratin, type II cytoskeletal 1; AltName: Full=Cytokeratin-1; Short=CK-1; AltName: Full=Keratin-1; Short=K1; AltName: Full=Type-II keratin Kb1;	873	65621	39	29	30	22	3070	1	0	0	654.828	1307.64	2	1307.65	-0.0044	2	29.41	0.0043	R	NKYEDEINKR	T				C130904_012.5256.5256.2
														5		A5A6M6	RecName: Full=Keratin, type II cytoskeletal 1; AltName: Full=Cytokeratin-1; Short=CK-1; AltName: Full=Keratin-1; Short=K1; AltName: Full=Type-II keratin Kb1;	873	65621	39	29	30	22	3071	1	0	0	436.89	1307.65	3	1307.65	0.0015	2	14.07	0.051	R	NKYEDEINKR	T				C130904_012.5227.5227.3
														5		A5A6M6	RecName: Full=Keratin, type II cytoskeletal 1; AltName: Full=Cytokeratin-1; Short=CK-1; AltName: Full=Keratin-1; Short=K1; AltName: Full=Type-II keratin Kb1;	873	65621	39	29	30	22	3204	1	0	1	444.572	1330.69	3	1330.7	-0.0004	2	31.9	0.0022	R	RVDQLKSDQSR	L				C130904_012.3947.3947.3
														5		A5A6M6	RecName: Full=Keratin, type II cytoskeletal 1; AltName: Full=Cytokeratin-1; Short=CK-1; AltName: Full=Keratin-1; Short=K1; AltName: Full=Type-II keratin Kb1;	873	65621	39	29	30	22	3205	1	0	1	666.356	1330.7	2	1330.7	0.0019	2	47.62	0.00014	R	RVDQLKSDQSR	L				C130904_012.3945.3945.2
														5		A5A6M6	RecName: Full=Keratin, type II cytoskeletal 1; AltName: Full=Cytokeratin-1; Short=CK-1; AltName: Full=Keratin-1; Short=K1; AltName: Full=Type-II keratin Kb1;	873	65621	39	29	30	22	3250	1	0	1	670.838	1339.66	2	1339.66	-0.0002	1	60.16	8.3e-06	K	SKAEAESLYQSK	Y				C130904_012.5345.5345.2
														5		A5A6M6	RecName: Full=Keratin, type II cytoskeletal 1; AltName: Full=Cytokeratin-1; Short=CK-1; AltName: Full=Keratin-1; Short=K1; AltName: Full=Type-II keratin Kb1;	873	65621	39	29	30	22	3251	1	0	1	447.563	1339.67	3	1339.66	0.0064	1	19.77	0.014	K	SKAEAESLYQSK	Y				C130904_012.5339.5339.3
														5		A5A6M6	RecName: Full=Keratin, type II cytoskeletal 1; AltName: Full=Cytokeratin-1; Short=CK-1; AltName: Full=Keratin-1; Short=K1; AltName: Full=Type-II keratin Kb1;	873	65621	39	29	30	22	3444	1	0	1	692.348	1382.68	2	1382.68	-0.0012	0	66.5	8.8e-07	K	SLNNQFASFIDK	V				C130904_012.10129.10129.2
														5		A5A6M6	RecName: Full=Keratin, type II cytoskeletal 1; AltName: Full=Cytokeratin-1; Short=CK-1; AltName: Full=Keratin-1; Short=K1; AltName: Full=Type-II keratin Kb1;	873	65621	39	29	30	22	3494	1	0	1	697.369	1392.72	2	1392.72	-0.002	1	37.77	0.00029	R	TNAENEFVTIKK	D				C130904_012.6774.6774.2
														5		A5A6M6	RecName: Full=Keratin, type II cytoskeletal 1; AltName: Full=Cytokeratin-1; Short=CK-1; AltName: Full=Keratin-1; Short=K1; AltName: Full=Type-II keratin Kb1;	873	65621	39	29	30	22	3495	1	0	1	465.249	1392.73	3	1392.72	0.001	1	2.16	0.63	R	TNAENEFVTIKK	D				C130904_012.6742.6742.3
														5		A5A6M6	RecName: Full=Keratin, type II cytoskeletal 1; AltName: Full=Cytokeratin-1; Short=CK-1; AltName: Full=Keratin-1; Short=K1; AltName: Full=Type-II keratin Kb1;	873	65621	39	29	30	22	4015	1	0	1	508.6	1522.78	3	1522.78	-0.0019	1	13.03	0.45	R	LLRDYQELMNTK	L				C130904_012.8744.8744.3
														5		A5A6M6	RecName: Full=Keratin, type II cytoskeletal 1; AltName: Full=Cytokeratin-1; Short=CK-1; AltName: Full=Keratin-1; Short=K1; AltName: Full=Type-II keratin Kb1;	873	65621	39	29	30	22	4085	1	0	1	513.932	1538.77	3	1538.78	-0.0023	1	23.76	0.021	R	LLRDYQELMNTK	L	Oxidation (M)	0.000000001000.0		C130904_012.7193.7193.3
														5		A5A6M6	RecName: Full=Keratin, type II cytoskeletal 1; AltName: Full=Cytokeratin-1; Short=CK-1; AltName: Full=Keratin-1; Short=K1; AltName: Full=Type-II keratin Kb1;	873	65621	39	29	30	22	4086	1	0	1	770.395	1538.78	2	1538.78	-0.0006	1	20.82	0.012	R	LLRDYQELMNTK	L	Oxidation (M)	0.000000001000.0		C130904_012.7208.7208.2
														5		A5A6M6	RecName: Full=Keratin, type II cytoskeletal 1; AltName: Full=Cytokeratin-1; Short=CK-1; AltName: Full=Keratin-1; Short=K1; AltName: Full=Type-II keratin Kb1;	873	65621	39	29	30	22	4430	1	0	1	819.927	1637.84	2	1637.85	-0.0141	1	54.13	1.7e-05	K	SLNNQFASFIDKVR	F				C130904_012.10564.10564.2
														5		A5A6M6	RecName: Full=Keratin, type II cytoskeletal 1; AltName: Full=Cytokeratin-1; Short=CK-1; AltName: Full=Keratin-1; Short=K1; AltName: Full=Type-II keratin Kb1;	873	65621	39	29	30	22	4503	1	0	1	829.397	1656.78	2	1656.79	-0.0057	0	76.19	7.2e-08	R	SGGGFSSGSAGIINYQR	R				C130904_012.8427.8427.2
														5		A5A6M6	RecName: Full=Keratin, type II cytoskeletal 1; AltName: Full=Cytokeratin-1; Short=CK-1; AltName: Full=Keratin-1; Short=K1; AltName: Full=Type-II keratin Kb1;	873	65621	39	29	30	22	5255	1	0	1	648.002	1940.98	3	1940.98	0.0046	1	64.12	9.7e-07	K	LNDLEDALQQAKEDLAR	L				C130904_012.11273.11273.3
														5		A5A6M6	RecName: Full=Keratin, type II cytoskeletal 1; AltName: Full=Cytokeratin-1; Short=CK-1; AltName: Full=Keratin-1; Short=K1; AltName: Full=Type-II keratin Kb1;	873	65621	39	29	30	22	5399	1	0	1	665.33	1992.97	3	1992.97	-0.0004	0	58.33	8.3e-06	R	THNLEPYFESFINNLR	R				C130904_012.11842.11842.3
														5		A5A6M6	RecName: Full=Keratin, type II cytoskeletal 1; AltName: Full=Cytokeratin-1; Short=CK-1; AltName: Full=Keratin-1; Short=K1; AltName: Full=Type-II keratin Kb1;	873	65621	39	29	30	22	5400	1	0	1	997.494	1992.97	2	1992.97	0.0049	0	17.2	0.024	R	THNLEPYFESFINNLR	R				C130904_012.11876.11876.2
														5		A5A6M6	RecName: Full=Keratin, type II cytoskeletal 1; AltName: Full=Cytokeratin-1; Short=CK-1; AltName: Full=Keratin-1; Short=K1; AltName: Full=Type-II keratin Kb1;	873	65621	39	29	30	22	5904	1	0	1	728.713	2183.12	3	2183.12	0.0005	2	79.2	3.7e-08	K	NKLNDLEDALQQAKEDLAR	L				C130904_012.11204.11204.3
														5		A5A6M6	RecName: Full=Keratin, type II cytoskeletal 1; AltName: Full=Cytokeratin-1; Short=CK-1; AltName: Full=Keratin-1; Short=K1; AltName: Full=Type-II keratin Kb1;	873	65621	39	29	30	22	6111	1	0	1	762.712	2285.11	3	2285.12	-0.0037	1	109.13	5.9e-11	K	AEAESLYQSKYEELQITAGR	H				C130904_012.9554.9554.3
														5		A5A6M6	RecName: Full=Keratin, type II cytoskeletal 1; AltName: Full=Cytokeratin-1; Short=CK-1; AltName: Full=Keratin-1; Short=K1; AltName: Full=Type-II keratin Kb1;	873	65621	39	29	30	22	6241	1	0	1	783.744	2348.21	3	2348.21	-0.0024	1	10.02	0.11	R	SLDLDSIIAEVKAQYEDIAQK	S				C130904_012.12770.12770.3
														5		A5A6M6	RecName: Full=Keratin, type II cytoskeletal 1; AltName: Full=Cytokeratin-1; Short=CK-1; AltName: Full=Keratin-1; Short=K1; AltName: Full=Type-II keratin Kb1;	873	65621	39	29	30	22	6328	1	0	1	1192.48	2382.95	2	2382.94	0.0055	0	62.28	1.4e-06	R	GGGGGGYGSGGSSYGSGGGSYGSGGGGGGGR	G				C130904_012.6109.6109.2
														5		A5A6M6	RecName: Full=Keratin, type II cytoskeletal 1; AltName: Full=Cytokeratin-1; Short=CK-1; AltName: Full=Keratin-1; Short=K1; AltName: Full=Type-II keratin Kb1;	873	65621	39	29	30	22	6501	1	0	1	834.422	2500.24	3	2500.24	-0.0016	2	93.49	1.7e-09	K	SKAEAESLYQSKYEELQITAGR	H				C130904_012.8942.8942.3
														5		A5A6M6	RecName: Full=Keratin, type II cytoskeletal 1; AltName: Full=Cytokeratin-1; Short=CK-1; AltName: Full=Keratin-1; Short=K1; AltName: Full=Type-II keratin Kb1;	873	65621	39	29	30	22	6910	1	0	1	978.178	2931.51	3	2931.51	0.0023	1	36.62	0.00037	R	FLEQQNQVLQTKWELLQQVDTSTR	T				C130904_012.11416.11416.3
														5		Q6EIY9	RecName: Full=Keratin, type II cytoskeletal 1; AltName: Full=Cytokeratin-1; Short=CK-1; AltName: Full=Epithelial keratin-1; AltName: Full=Keratin-1; Short=K1; AltName: Full=Type-II keratin Kb1;	211	63922	16	11	11	8	15	7	0	1	401.724	801.434	2	801.434	-0.0001	1	13.64	0.83	R	EREQIK	S				C130904_012.3405.3405.2
														5		Q6EIY9	RecName: Full=Keratin, type II cytoskeletal 1; AltName: Full=Cytokeratin-1; Short=CK-1; AltName: Full=Epithelial keratin-1; AltName: Full=Keratin-1; Short=K1; AltName: Full=Type-II keratin Kb1;	211	63922	16	11	11	8	390	1	0	1	437.753	873.491	2	873.492	-0.0008	0	18.96	0.061	R	SLVNLGGSK	S				C130904_012.6778.6778.2
														5		Q6EIY9	RecName: Full=Keratin, type II cytoskeletal 1; AltName: Full=Cytokeratin-1; Short=CK-1; AltName: Full=Epithelial keratin-1; AltName: Full=Keratin-1; Short=K1; AltName: Full=Type-II keratin Kb1;	211	63922	16	11	11	8	2140	1	0	1	588.302	1174.59	2	1174.59	-0.0043	1	19.74	0.026	R	VDQLKSDQSR	M				C130904_012.3956.3956.2
														5		Q6EIY9	RecName: Full=Keratin, type II cytoskeletal 1; AltName: Full=Cytokeratin-1; Short=CK-1; AltName: Full=Epithelial keratin-1; AltName: Full=Keratin-1; Short=K1; AltName: Full=Type-II keratin Kb1;	211	63922	16	11	11	8	3070	1	0	0	654.828	1307.64	2	1307.65	-0.0044	2	29.41	0.0043	R	NKYEDEINKR	T				C130904_012.5256.5256.2
														5		Q6EIY9	RecName: Full=Keratin, type II cytoskeletal 1; AltName: Full=Cytokeratin-1; Short=CK-1; AltName: Full=Epithelial keratin-1; AltName: Full=Keratin-1; Short=K1; AltName: Full=Type-II keratin Kb1;	211	63922	16	11	11	8	3071	1	0	0	436.89	1307.65	3	1307.65	0.0015	2	14.07	0.051	R	NKYEDEINKR	T				C130904_012.5227.5227.3
														5		Q6EIY9	RecName: Full=Keratin, type II cytoskeletal 1; AltName: Full=Cytokeratin-1; Short=CK-1; AltName: Full=Epithelial keratin-1; AltName: Full=Keratin-1; Short=K1; AltName: Full=Type-II keratin Kb1;	211	63922	16	11	11	8	3204	1	0	1	444.572	1330.69	3	1330.7	-0.0004	2	31.9	0.0022	R	RVDQLKSDQSR	M				C130904_012.3947.3947.3
														5		Q6EIY9	RecName: Full=Keratin, type II cytoskeletal 1; AltName: Full=Cytokeratin-1; Short=CK-1; AltName: Full=Epithelial keratin-1; AltName: Full=Keratin-1; Short=K1; AltName: Full=Type-II keratin Kb1;	211	63922	16	11	11	8	3205	1	0	1	666.356	1330.7	2	1330.7	0.0019	2	47.62	0.00014	R	RVDQLKSDQSR	M				C130904_012.3945.3945.2
														5		Q6EIY9	RecName: Full=Keratin, type II cytoskeletal 1; AltName: Full=Cytokeratin-1; Short=CK-1; AltName: Full=Epithelial keratin-1; AltName: Full=Keratin-1; Short=K1; AltName: Full=Type-II keratin Kb1;	211	63922	16	11	11	8	3444	1	0	1	692.348	1382.68	2	1382.68	-0.0012	0	66.5	8.8e-07	K	SLNNQFASFIDK	V				C130904_012.10129.10129.2
														5		Q6EIY9	RecName: Full=Keratin, type II cytoskeletal 1; AltName: Full=Cytokeratin-1; Short=CK-1; AltName: Full=Epithelial keratin-1; AltName: Full=Keratin-1; Short=K1; AltName: Full=Type-II keratin Kb1;	211	63922	16	11	11	8	3494	1	0	1	697.369	1392.72	2	1392.72	-0.002	1	37.77	0.00029	R	TNAENEFVTIKK	D				C130904_012.6774.6774.2
														5		Q6EIY9	RecName: Full=Keratin, type II cytoskeletal 1; AltName: Full=Cytokeratin-1; Short=CK-1; AltName: Full=Epithelial keratin-1; AltName: Full=Keratin-1; Short=K1; AltName: Full=Type-II keratin Kb1;	211	63922	16	11	11	8	3495	1	0	1	465.249	1392.73	3	1392.72	0.001	1	2.16	0.63	R	TNAENEFVTIKK	D				C130904_012.6742.6742.3
														5		Q6EIY9	RecName: Full=Keratin, type II cytoskeletal 1; AltName: Full=Cytokeratin-1; Short=CK-1; AltName: Full=Epithelial keratin-1; AltName: Full=Keratin-1; Short=K1; AltName: Full=Type-II keratin Kb1;	211	63922	16	11	11	8	4015	1	0	1	508.6	1522.78	3	1522.78	-0.0019	1	13.03	0.45	R	LLRDYQELMNTK	L				C130904_012.8744.8744.3
														5		Q6EIY9	RecName: Full=Keratin, type II cytoskeletal 1; AltName: Full=Cytokeratin-1; Short=CK-1; AltName: Full=Epithelial keratin-1; AltName: Full=Keratin-1; Short=K1; AltName: Full=Type-II keratin Kb1;	211	63922	16	11	11	8	4085	1	0	1	513.932	1538.77	3	1538.78	-0.0023	1	23.76	0.021	R	LLRDYQELMNTK	L	Oxidation (M)	0.000000001000.0		C130904_012.7193.7193.3
														5		Q6EIY9	RecName: Full=Keratin, type II cytoskeletal 1; AltName: Full=Cytokeratin-1; Short=CK-1; AltName: Full=Epithelial keratin-1; AltName: Full=Keratin-1; Short=K1; AltName: Full=Type-II keratin Kb1;	211	63922	16	11	11	8	4086	1	0	1	770.395	1538.78	2	1538.78	-0.0006	1	20.82	0.012	R	LLRDYQELMNTK	L	Oxidation (M)	0.000000001000.0		C130904_012.7208.7208.2
														5		Q6EIY9	RecName: Full=Keratin, type II cytoskeletal 1; AltName: Full=Cytokeratin-1; Short=CK-1; AltName: Full=Epithelial keratin-1; AltName: Full=Keratin-1; Short=K1; AltName: Full=Type-II keratin Kb1;	211	63922	16	11	11	8	4430	1	0	1	819.927	1637.84	2	1637.85	-0.0141	1	54.13	1.7e-05	K	SLNNQFASFIDKVR	F				C130904_012.10564.10564.2
														5		Q6EIY9	RecName: Full=Keratin, type II cytoskeletal 1; AltName: Full=Cytokeratin-1; Short=CK-1; AltName: Full=Epithelial keratin-1; AltName: Full=Keratin-1; Short=K1; AltName: Full=Type-II keratin Kb1;	211	63922	16	11	11	8	5472	2	0	1	673.295	2016.86	3	2016.88	-0.012	1	11.25	2.9	R	MDSELKNMQDLVEDYR	N	2 Oxidation (M)	0.1000000100000000.0		C130904_012.7281.7281.3
														5		Q6EIY9	RecName: Full=Keratin, type II cytoskeletal 1; AltName: Full=Cytokeratin-1; Short=CK-1; AltName: Full=Epithelial keratin-1; AltName: Full=Keratin-1; Short=K1; AltName: Full=Type-II keratin Kb1;	211	63922	16	11	11	8	6910	1	0	1	978.178	2931.51	3	2931.51	0.0023	1	36.62	0.00037	R	FLEQQNQVLQTKWELLQQVDTSTR	T				C130904_012.11416.11416.3
														5		P04259	RecName: Full=Keratin, type II cytoskeletal 6B; AltName: Full=Cytokeratin-6B; Short=CK-6B; AltName: Full=Keratin-6B; Short=K6B; AltName: Full=Type-II keratin Kb10;	148	60315	10	7	8	5	129	1	0	0	414.217	826.42	2	826.423	-0.0027	0	18.76	0.11	K	FASFIDK	V				C130904_012.7915.7915.2
														5		P04259	RecName: Full=Keratin, type II cytoskeletal 6B; AltName: Full=Cytokeratin-6B; Short=CK-6B; AltName: Full=Keratin-6B; Short=K6B; AltName: Full=Type-II keratin Kb10;	148	60315	10	7	8	5	775	1	0	0	473.258	944.502	2	944.504	-0.0018	1	18.17	0.68	R	GRLDSELR	N				C130904_012.5400.5400.2
														5		P04259	RecName: Full=Keratin, type II cytoskeletal 6B; AltName: Full=Cytokeratin-6B; Short=CK-6B; AltName: Full=Keratin-6B; Short=K6B; AltName: Full=Type-II keratin Kb10;	148	60315	10	7	8	5	1575	1	0	0	541.803	1081.59	2	1081.59	-0.001	1	41.94	0.00019	K	FASFIDKVR	F				C130904_012.8102.8102.2
														5		P04259	RecName: Full=Keratin, type II cytoskeletal 6B; AltName: Full=Cytokeratin-6B; Short=CK-6B; AltName: Full=Keratin-6B; Short=K6B; AltName: Full=Type-II keratin Kb10;	148	60315	10	7	8	5	2160	1	0	1	590.303	1178.59	2	1178.59	-0.0024	0	41.46	0.00027	K	YEELQITAGR	H				C130904_012.7873.7873.2
														5		P04259	RecName: Full=Keratin, type II cytoskeletal 6B; AltName: Full=Cytokeratin-6B; Short=CK-6B; AltName: Full=Keratin-6B; Short=K6B; AltName: Full=Type-II keratin Kb10;	148	60315	10	7	8	5	2161	1	0	1	590.303	1178.59	2	1178.59	-0.002	0	41.93	0.00028	K	YEELQITAGR	H				C130904_012.7865.7865.2
														5		P04259	RecName: Full=Keratin, type II cytoskeletal 6B; AltName: Full=Cytokeratin-6B; Short=CK-6B; AltName: Full=Keratin-6B; Short=K6B; AltName: Full=Type-II keratin Kb10;	148	60315	10	7	8	5	2306	1	0	0	602.322	1202.63	2	1202.63	-0.0003	0	21.17	0.042	K	WTLLQEQGTK	T				C130904_012.8694.8694.2
														5		P04259	RecName: Full=Keratin, type II cytoskeletal 6B; AltName: Full=Cytokeratin-6B; Short=CK-6B; AltName: Full=Keratin-6B; Short=K6B; AltName: Full=Type-II keratin Kb10;	148	60315	10	7	8	5	3070	1	0	0	654.828	1307.64	2	1307.65	-0.0044	2	29.41	0.0043	K	NKYEDEINKR	T				C130904_012.5256.5256.2
														5		P04259	RecName: Full=Keratin, type II cytoskeletal 6B; AltName: Full=Cytokeratin-6B; Short=CK-6B; AltName: Full=Keratin-6B; Short=K6B; AltName: Full=Type-II keratin Kb10;	148	60315	10	7	8	5	3071	1	0	0	436.89	1307.65	3	1307.65	0.0015	2	14.07	0.051	K	NKYEDEINKR	T				C130904_012.5227.5227.3
														5		P04259	RecName: Full=Keratin, type II cytoskeletal 6B; AltName: Full=Cytokeratin-6B; Short=CK-6B; AltName: Full=Keratin-6B; Short=K6B; AltName: Full=Type-II keratin Kb10;	148	60315	10	7	8	5	3556	1	0	1	704.36	1406.7	2	1406.7	0.0002	0	67.18	1.4e-06	K	ADTLTDEINFLR	A				C130904_012.11151.11151.2
														5		P04259	RecName: Full=Keratin, type II cytoskeletal 6B; AltName: Full=Cytokeratin-6B; Short=CK-6B; AltName: Full=Keratin-6B; Short=K6B; AltName: Full=Type-II keratin Kb10;	148	60315	10	7	8	5	5554	1	0	0	683.03	2046.07	3	2046.06	0.0037	1	7.7	0.19	R	QNLEPLFEQYINNLRR	Q				C130904_012.11854.11854.3
														5		Q3TTY5	RecName: Full=Keratin, type II cytoskeletal 2 epidermal; AltName: Full=Cytokeratin-2e; Short=CK-2e; AltName: Full=Epithelial keratin-2e; AltName: Full=Keratin-2 epidermis; AltName: Full=Keratin-2e; Short=K2e; AltName: Full=Type-II keratin Kb2;	147	71336	10	7	7	6	129	1	0	0	414.217	826.42	2	826.423	-0.0027	0	18.76	0.11	K	FASFIDK	V				C130904_012.7915.7915.2
														5		Q3TTY5	RecName: Full=Keratin, type II cytoskeletal 2 epidermal; AltName: Full=Cytokeratin-2e; Short=CK-2e; AltName: Full=Epithelial keratin-2e; AltName: Full=Keratin-2 epidermis; AltName: Full=Keratin-2e; Short=K2e; AltName: Full=Type-II keratin Kb2;	147	71336	10	7	7	6	1338	1	0	1	521.281	1040.55	2	1040.55	-0.0025	0	24.44	0.013	K	VDPEIQNVK	S				C130904_012.6020.6020.2
														5		Q3TTY5	RecName: Full=Keratin, type II cytoskeletal 2 epidermal; AltName: Full=Cytokeratin-2e; Short=CK-2e; AltName: Full=Epithelial keratin-2e; AltName: Full=Keratin-2 epidermis; AltName: Full=Keratin-2e; Short=K2e; AltName: Full=Type-II keratin Kb2;	147	71336	10	7	7	6	1575	1	0	0	541.803	1081.59	2	1081.59	-0.001	1	41.94	0.00019	K	FASFIDKVR	F				C130904_012.8102.8102.2
														5		Q3TTY5	RecName: Full=Keratin, type II cytoskeletal 2 epidermal; AltName: Full=Cytokeratin-2e; Short=CK-2e; AltName: Full=Epithelial keratin-2e; AltName: Full=Keratin-2 epidermis; AltName: Full=Keratin-2e; Short=K2e; AltName: Full=Type-II keratin Kb2;	147	71336	10	7	7	6	2251	1	0	1	597.809	1193.6	2	1193.6	-0.0005	2	44.87	0.00082	K	KYEDEINKR	T				C130904_012.4649.4649.2
														5		Q3TTY5	RecName: Full=Keratin, type II cytoskeletal 2 epidermal; AltName: Full=Cytokeratin-2e; Short=CK-2e; AltName: Full=Epithelial keratin-2e; AltName: Full=Keratin-2 epidermis; AltName: Full=Keratin-2e; Short=K2e; AltName: Full=Type-II keratin Kb2;	147	71336	10	7	7	6	2668	1	0	1	627.806	1253.6	2	1253.6	-0.0025	0	72.78	1.5e-07	R	GFSSGSAVVSGGSR	R				C130904_012.6029.6029.2
														5		Q3TTY5	RecName: Full=Keratin, type II cytoskeletal 2 epidermal; AltName: Full=Cytokeratin-2e; Short=CK-2e; AltName: Full=Epithelial keratin-2e; AltName: Full=Keratin-2 epidermis; AltName: Full=Keratin-2e; Short=K2e; AltName: Full=Type-II keratin Kb2;	147	71336	10	7	7	6	3566	1	0	1	705.859	1409.7	2	1409.7	0.0021	1	6.91	0.22	R	GFSSGSAVVSGGSRR	S				C130904_012.5500.5500.2
														5		Q3TTY5	RecName: Full=Keratin, type II cytoskeletal 2 epidermal; AltName: Full=Cytokeratin-2e; Short=CK-2e; AltName: Full=Epithelial keratin-2e; AltName: Full=Keratin-2 epidermis; AltName: Full=Keratin-2e; Short=K2e; AltName: Full=Type-II keratin Kb2;	147	71336	10	7	7	6	3568	1	0	1	470.91	1409.71	3	1409.7	0.006	1	25.9	0.0037	R	GFSSGSAVVSGGSRR	S				C130904_012.5507.5507.3
														5		Q3TTY5	RecName: Full=Keratin, type II cytoskeletal 2 epidermal; AltName: Full=Cytokeratin-2e; Short=CK-2e; AltName: Full=Epithelial keratin-2e; AltName: Full=Keratin-2 epidermis; AltName: Full=Keratin-2e; Short=K2e; AltName: Full=Type-II keratin Kb2;	147	71336	10	7	7	6	4015	1	0	1	508.6	1522.78	3	1522.78	-0.0019	1	13.03	0.45	R	LLRDYQELMNTK	L				C130904_012.8744.8744.3
														5		Q3TTY5	RecName: Full=Keratin, type II cytoskeletal 2 epidermal; AltName: Full=Cytokeratin-2e; Short=CK-2e; AltName: Full=Epithelial keratin-2e; AltName: Full=Keratin-2 epidermis; AltName: Full=Keratin-2e; Short=K2e; AltName: Full=Type-II keratin Kb2;	147	71336	10	7	7	6	4085	1	0	1	513.932	1538.77	3	1538.78	-0.0023	1	23.76	0.021	R	LLRDYQELMNTK	L	Oxidation (M)	0.000000001000.0		C130904_012.7193.7193.3
														5		Q3TTY5	RecName: Full=Keratin, type II cytoskeletal 2 epidermal; AltName: Full=Cytokeratin-2e; Short=CK-2e; AltName: Full=Epithelial keratin-2e; AltName: Full=Keratin-2 epidermis; AltName: Full=Keratin-2e; Short=K2e; AltName: Full=Type-II keratin Kb2;	147	71336	10	7	7	6	4086	1	0	1	770.395	1538.78	2	1538.78	-0.0006	1	20.82	0.012	R	LLRDYQELMNTK	L	Oxidation (M)	0.000000001000.0		C130904_012.7208.7208.2
														5		Q6EIZ1	RecName: Full=Keratin, type II cytoskeletal 2 epidermal; AltName: Full=Cytokeratin-2e; Short=CK-2e; AltName: Full=Epithelial keratin-2e; AltName: Full=Keratin-2 epidermis; AltName: Full=Keratin-2e; Short=K2e; AltName: Full=Type-II keratin Kb2;	133	64812	7	5	6	4	129	1	0	0	414.217	826.42	2	826.423	-0.0027	0	18.76	0.11	K	FASFIDK	V				C130904_012.7915.7915.2
														5		Q6EIZ1	RecName: Full=Keratin, type II cytoskeletal 2 epidermal; AltName: Full=Cytokeratin-2e; Short=CK-2e; AltName: Full=Epithelial keratin-2e; AltName: Full=Keratin-2 epidermis; AltName: Full=Keratin-2e; Short=K2e; AltName: Full=Type-II keratin Kb2;	133	64812	7	5	6	4	148	1	0	1	416.25	830.484	2	830.486	-0.0018	0	21.66	0.063	R	SLVGLGGTK	S				C130904_012.6684.6684.2
														5		Q6EIZ1	RecName: Full=Keratin, type II cytoskeletal 2 epidermal; AltName: Full=Cytokeratin-2e; Short=CK-2e; AltName: Full=Epithelial keratin-2e; AltName: Full=Keratin-2 epidermis; AltName: Full=Keratin-2e; Short=K2e; AltName: Full=Type-II keratin Kb2;	133	64812	7	5	6	4	1338	1	0	1	521.281	1040.55	2	1040.55	-0.0025	0	24.44	0.013	K	VDPEIQNVK	S				C130904_012.6020.6020.2
														5		Q6EIZ1	RecName: Full=Keratin, type II cytoskeletal 2 epidermal; AltName: Full=Cytokeratin-2e; Short=CK-2e; AltName: Full=Epithelial keratin-2e; AltName: Full=Keratin-2 epidermis; AltName: Full=Keratin-2e; Short=K2e; AltName: Full=Type-II keratin Kb2;	133	64812	7	5	6	4	1575	1	0	0	541.803	1081.59	2	1081.59	-0.001	1	41.94	0.00019	K	FASFIDKVR	F				C130904_012.8102.8102.2
														5		Q6EIZ1	RecName: Full=Keratin, type II cytoskeletal 2 epidermal; AltName: Full=Cytokeratin-2e; Short=CK-2e; AltName: Full=Epithelial keratin-2e; AltName: Full=Keratin-2 epidermis; AltName: Full=Keratin-2e; Short=K2e; AltName: Full=Type-II keratin Kb2;	133	64812	7	5	6	4	2251	1	0	1	597.809	1193.6	2	1193.6	-0.0005	2	44.87	0.00082	K	KYEDEINKR	T				C130904_012.4649.4649.2
														5		Q6EIZ1	RecName: Full=Keratin, type II cytoskeletal 2 epidermal; AltName: Full=Cytokeratin-2e; Short=CK-2e; AltName: Full=Epithelial keratin-2e; AltName: Full=Keratin-2 epidermis; AltName: Full=Keratin-2e; Short=K2e; AltName: Full=Type-II keratin Kb2;	133	64812	7	5	6	4	3227	1	0	1	446.241	1335.7	3	1335.7	-0.0035	1	36.85	0.00035	R	TAAENDFVTLKK	D				C130904_012.6816.6816.3
														5		Q6EIZ1	RecName: Full=Keratin, type II cytoskeletal 2 epidermal; AltName: Full=Cytokeratin-2e; Short=CK-2e; AltName: Full=Epithelial keratin-2e; AltName: Full=Keratin-2 epidermis; AltName: Full=Keratin-2e; Short=K2e; AltName: Full=Type-II keratin Kb2;	133	64812	7	5	6	4	3228	1	0	1	668.857	1335.7	2	1335.7	-0.0032	1	63.67	3.1e-06	R	TAAENDFVTLKK	D				C130904_012.6837.6837.2
														5		Q4FZU2	RecName: Full=Keratin, type II cytoskeletal 6A; AltName: Full=Cytokeratin-6A; Short=CK-6A; AltName: Full=Keratin-6A; Short=K6A; AltName: Full=Type-II keratin Kb6;	111	59555	7	4	6	3	129	1	0	0	414.217	826.42	2	826.423	-0.0027	0	18.76	0.11	K	FASFIDK	V				C130904_012.7915.7915.2
														5		Q4FZU2	RecName: Full=Keratin, type II cytoskeletal 6A; AltName: Full=Cytokeratin-6A; Short=CK-6A; AltName: Full=Keratin-6A; Short=K6A; AltName: Full=Type-II keratin Kb6;	111	59555	7	4	6	3	775	1	0	0	473.258	944.502	2	944.504	-0.0018	1	18.17	0.68	R	GRLDSELR	N				C130904_012.5400.5400.2
														5		Q4FZU2	RecName: Full=Keratin, type II cytoskeletal 6A; AltName: Full=Cytokeratin-6A; Short=CK-6A; AltName: Full=Keratin-6A; Short=K6A; AltName: Full=Type-II keratin Kb6;	111	59555	7	4	6	3	1285	1	0	1	516.77	1031.53	2	1031.52	0.001	1	0.45	0.91	R	TEEREQIK	T				C130904_012.3831.3831.2
														5		Q4FZU2	RecName: Full=Keratin, type II cytoskeletal 6A; AltName: Full=Cytokeratin-6A; Short=CK-6A; AltName: Full=Keratin-6A; Short=K6A; AltName: Full=Type-II keratin Kb6;	111	59555	7	4	6	3	1575	1	0	0	541.803	1081.59	2	1081.59	-0.001	1	41.94	0.00019	K	FASFIDKVR	F				C130904_012.8102.8102.2
														5		Q4FZU2	RecName: Full=Keratin, type II cytoskeletal 6A; AltName: Full=Cytokeratin-6A; Short=CK-6A; AltName: Full=Keratin-6A; Short=K6A; AltName: Full=Type-II keratin Kb6;	111	59555	7	4	6	3	2160	1	0	1	590.303	1178.59	2	1178.59	-0.0024	0	41.46	0.00027	K	YEELQITAGR	H				C130904_012.7873.7873.2
														5		Q4FZU2	RecName: Full=Keratin, type II cytoskeletal 6A; AltName: Full=Cytokeratin-6A; Short=CK-6A; AltName: Full=Keratin-6A; Short=K6A; AltName: Full=Type-II keratin Kb6;	111	59555	7	4	6	3	2161	1	0	1	590.303	1178.59	2	1178.59	-0.002	0	41.93	0.00028	K	YEELQITAGR	H				C130904_012.7865.7865.2
														5		Q4FZU2	RecName: Full=Keratin, type II cytoskeletal 6A; AltName: Full=Cytokeratin-6A; Short=CK-6A; AltName: Full=Keratin-6A; Short=K6A; AltName: Full=Type-II keratin Kb6;	111	59555	7	4	6	3	3028	1	0	1	651.862	1301.71	2	1301.71	0.0016	0	39.38	0.00035	R	SLDLDSIIAEVK	A				C130904_012.11866.11866.2
														5		Q6IG02	RecName: Full=Keratin, type II cytoskeletal 2 epidermal; AltName: Full=Cytokeratin-2e; Short=CK-2e; AltName: Full=Epithelial keratin-2e; AltName: Full=Keratin-2 epidermis; AltName: Full=Keratin-2e; Short=K2e; AltName: Full=Type-II keratin Kb2;	111	69484	6	4	5	4	1338	1	0	1	521.281	1040.55	2	1040.55	-0.0025	0	24.44	0.013	K	VDPEIQNVK	S				C130904_012.6020.6020.2
														5		Q6IG02	RecName: Full=Keratin, type II cytoskeletal 2 epidermal; AltName: Full=Cytokeratin-2e; Short=CK-2e; AltName: Full=Epithelial keratin-2e; AltName: Full=Keratin-2 epidermis; AltName: Full=Keratin-2e; Short=K2e; AltName: Full=Type-II keratin Kb2;	111	69484	6	4	5	4	2251	1	0	1	597.809	1193.6	2	1193.6	-0.0005	2	44.87	0.00082	K	KYEDEINKR	T				C130904_012.4649.4649.2
														5		Q6IG02	RecName: Full=Keratin, type II cytoskeletal 2 epidermal; AltName: Full=Cytokeratin-2e; Short=CK-2e; AltName: Full=Epithelial keratin-2e; AltName: Full=Keratin-2 epidermis; AltName: Full=Keratin-2e; Short=K2e; AltName: Full=Type-II keratin Kb2;	111	69484	6	4	5	4	2668	1	0	1	627.806	1253.6	2	1253.6	-0.0025	0	72.78	1.5e-07	R	GFSSGSAVVSGGSR	R				C130904_012.6029.6029.2
														5		Q6IG02	RecName: Full=Keratin, type II cytoskeletal 2 epidermal; AltName: Full=Cytokeratin-2e; Short=CK-2e; AltName: Full=Epithelial keratin-2e; AltName: Full=Keratin-2 epidermis; AltName: Full=Keratin-2e; Short=K2e; AltName: Full=Type-II keratin Kb2;	111	69484	6	4	5	4	3566	1	0	1	705.859	1409.7	2	1409.7	0.0021	1	6.91	0.22	R	GFSSGSAVVSGGSRR	S				C130904_012.5500.5500.2
														5		Q6IG02	RecName: Full=Keratin, type II cytoskeletal 2 epidermal; AltName: Full=Cytokeratin-2e; Short=CK-2e; AltName: Full=Epithelial keratin-2e; AltName: Full=Keratin-2 epidermis; AltName: Full=Keratin-2e; Short=K2e; AltName: Full=Type-II keratin Kb2;	111	69484	6	4	5	4	3568	1	0	1	470.91	1409.71	3	1409.7	0.006	1	25.9	0.0037	R	GFSSGSAVVSGGSRR	S				C130904_012.5507.5507.3
														5		Q6IG02	RecName: Full=Keratin, type II cytoskeletal 2 epidermal; AltName: Full=Cytokeratin-2e; Short=CK-2e; AltName: Full=Epithelial keratin-2e; AltName: Full=Keratin-2 epidermis; AltName: Full=Keratin-2e; Short=K2e; AltName: Full=Type-II keratin Kb2;	111	69484	6	4	5	4	4076	1	0	1	513.273	1536.8	3	1536.8	-0.0004	1	8.19	0.17	R	LLRDYQELMNVK	L	Oxidation (M)	0.000000001000.0		C130904_012.7969.7969.3
														5		Q29S21	RecName: Full=Keratin, type II cytoskeletal 7; AltName: Full=Cytokeratin-7; Short=CK-7; AltName: Full=Keratin-7; Short=K7; AltName: Full=Type-II keratin Kb7;	103	51603	4	3	4	3	129	1	0	0	414.217	826.42	2	826.423	-0.0027	0	18.76	0.11	K	FASFIDK	V				C130904_012.7915.7915.2
														5		Q29S21	RecName: Full=Keratin, type II cytoskeletal 7; AltName: Full=Cytokeratin-7; Short=CK-7; AltName: Full=Keratin-7; Short=K7; AltName: Full=Type-II keratin Kb7;	103	51603	4	3	4	3	1575	1	0	0	541.803	1081.59	2	1081.59	-0.001	1	41.94	0.00019	K	FASFIDKVR	F				C130904_012.8102.8102.2
														5		Q29S21	RecName: Full=Keratin, type II cytoskeletal 7; AltName: Full=Cytokeratin-7; Short=CK-7; AltName: Full=Keratin-7; Short=K7; AltName: Full=Type-II keratin Kb7;	103	51603	4	3	4	3	2835	1	0	1	639.36	1276.7	2	1276.7	0.0019	0	58.5	1.1e-05	K	LALDIEIATYR	K				C130904_012.11119.11119.2
														5		Q29S21	RecName: Full=Keratin, type II cytoskeletal 7; AltName: Full=Cytokeratin-7; Short=CK-7; AltName: Full=Keratin-7; Short=K7; AltName: Full=Type-II keratin Kb7;	103	51603	4	3	4	3	3028	1	0	1	651.862	1301.71	2	1301.71	0.0016	0	39.38	0.00035	R	SLDLDSIIAEVK	A				C130904_012.11866.11866.2
														5		Q6IMF3	RecName: Full=Keratin, type II cytoskeletal 1; AltName: Full=Cytokeratin-1; Short=CK-1; AltName: Full=Keratin-1; Short=K1; AltName: Full=Type-II keratin Kb1;	97	65190	8	5	5	4	129	1	0	0	414.217	826.42	2	826.423	-0.0027	0	18.76	0.11	K	FASFIDK	V				C130904_012.7915.7915.2
														5		Q6IMF3	RecName: Full=Keratin, type II cytoskeletal 1; AltName: Full=Cytokeratin-1; Short=CK-1; AltName: Full=Keratin-1; Short=K1; AltName: Full=Type-II keratin Kb1;	97	65190	8	5	5	4	1575	1	0	0	541.803	1081.59	2	1081.59	-0.001	1	41.94	0.00019	K	FASFIDKVR	F				C130904_012.8102.8102.2
														5		Q6IMF3	RecName: Full=Keratin, type II cytoskeletal 1; AltName: Full=Cytokeratin-1; Short=CK-1; AltName: Full=Keratin-1; Short=K1; AltName: Full=Type-II keratin Kb1;	97	65190	8	5	5	4	3494	1	0	1	697.369	1392.72	2	1392.72	-0.002	1	37.77	0.00029	R	TNAENEFVTIKK	D				C130904_012.6774.6774.2
														5		Q6IMF3	RecName: Full=Keratin, type II cytoskeletal 1; AltName: Full=Cytokeratin-1; Short=CK-1; AltName: Full=Keratin-1; Short=K1; AltName: Full=Type-II keratin Kb1;	97	65190	8	5	5	4	3495	1	0	1	465.249	1392.73	3	1392.72	0.001	1	2.16	0.63	R	TNAENEFVTIKK	D				C130904_012.6742.6742.3
														5		Q6IMF3	RecName: Full=Keratin, type II cytoskeletal 1; AltName: Full=Cytokeratin-1; Short=CK-1; AltName: Full=Keratin-1; Short=K1; AltName: Full=Type-II keratin Kb1;	97	65190	8	5	5	4	4015	1	0	1	508.6	1522.78	3	1522.78	-0.0019	1	13.03	0.45	R	LLRDYQELMNTK	L				C130904_012.8744.8744.3
														5		Q6IMF3	RecName: Full=Keratin, type II cytoskeletal 1; AltName: Full=Cytokeratin-1; Short=CK-1; AltName: Full=Keratin-1; Short=K1; AltName: Full=Type-II keratin Kb1;	97	65190	8	5	5	4	4085	1	0	1	513.932	1538.77	3	1538.78	-0.0023	1	23.76	0.021	R	LLRDYQELMNTK	L	Oxidation (M)	0.000000001000.0		C130904_012.7193.7193.3
														5		Q6IMF3	RecName: Full=Keratin, type II cytoskeletal 1; AltName: Full=Cytokeratin-1; Short=CK-1; AltName: Full=Keratin-1; Short=K1; AltName: Full=Type-II keratin Kb1;	97	65190	8	5	5	4	4086	1	0	1	770.395	1538.78	2	1538.78	-0.0006	1	20.82	0.012	R	LLRDYQELMNTK	L	Oxidation (M)	0.000000001000.0		C130904_012.7208.7208.2
														5		Q6IMF3	RecName: Full=Keratin, type II cytoskeletal 1; AltName: Full=Cytokeratin-1; Short=CK-1; AltName: Full=Keratin-1; Short=K1; AltName: Full=Type-II keratin Kb1;	97	65190	8	5	5	4	6910	1	0	1	978.178	2931.51	3	2931.51	0.0023	1	36.62	0.00037	R	FLEQQNQVLQTKWELLQQVDTSTR	T				C130904_012.11416.11416.3
														5		P05787	RecName: Full=Keratin, type II cytoskeletal 8; AltName: Full=Cytokeratin-8; Short=CK-8; AltName: Full=Keratin-8; Short=K8; AltName: Full=Type-II keratin Kb8;	91	53671	5	4	4	3	129	1	0	0	414.217	826.42	2	826.423	-0.0027	0	18.76	0.11	K	FASFIDK	V				C130904_012.7915.7915.2
														5		P05787	RecName: Full=Keratin, type II cytoskeletal 8; AltName: Full=Cytokeratin-8; Short=CK-8; AltName: Full=Keratin-8; Short=K8; AltName: Full=Type-II keratin Kb8;	91	53671	5	4	4	3	1575	1	0	0	541.803	1081.59	2	1081.59	-0.001	1	41.94	0.00019	K	FASFIDKVR	F				C130904_012.8102.8102.2
														5		P05787	RecName: Full=Keratin, type II cytoskeletal 8; AltName: Full=Cytokeratin-8; Short=CK-8; AltName: Full=Keratin-8; Short=K8; AltName: Full=Type-II keratin Kb8;	91	53671	5	4	4	3	2835	1	0	1	639.36	1276.7	2	1276.7	0.0019	0	58.5	1.1e-05	K	LALDIEIATYR	K				C130904_012.11119.11119.2
														5		P05787	RecName: Full=Keratin, type II cytoskeletal 8; AltName: Full=Cytokeratin-8; Short=CK-8; AltName: Full=Keratin-8; Short=K8; AltName: Full=Type-II keratin Kb8;	91	53671	5	4	4	3	3070	1	0	0	654.828	1307.64	2	1307.65	-0.0044	2	29.41	0.0043	K	NKYEDEINKR	T				C130904_012.5256.5256.2
														5		P05787	RecName: Full=Keratin, type II cytoskeletal 8; AltName: Full=Cytokeratin-8; Short=CK-8; AltName: Full=Keratin-8; Short=K8; AltName: Full=Type-II keratin Kb8;	91	53671	5	4	4	3	3071	1	0	0	436.89	1307.65	3	1307.65	0.0015	2	14.07	0.051	K	NKYEDEINKR	T				C130904_012.5227.5227.3
														5		A5A6N0	RecName: Full=Keratin, type II cytoskeletal 7; AltName: Full=Cytokeratin-7; Short=CK-7; AltName: Full=Keratin-7; Short=K7; AltName: Full=Type-II keratin Kb7;	81	51439	4	2	4	2	129	1	0	0	414.217	826.42	2	826.423	-0.0027	0	18.76	0.11	K	FASFIDK	V				C130904_012.7915.7915.2
														5		A5A6N0	RecName: Full=Keratin, type II cytoskeletal 7; AltName: Full=Cytokeratin-7; Short=CK-7; AltName: Full=Keratin-7; Short=K7; AltName: Full=Type-II keratin Kb7;	81	51439	4	2	4	2	1575	1	0	0	541.803	1081.59	2	1081.59	-0.001	1	41.94	0.00019	K	FASFIDKVR	F				C130904_012.8102.8102.2
														5		A5A6N0	RecName: Full=Keratin, type II cytoskeletal 7; AltName: Full=Cytokeratin-7; Short=CK-7; AltName: Full=Keratin-7; Short=K7; AltName: Full=Type-II keratin Kb7;	81	51439	4	2	4	2	1935	2	0	1	572.271	1142.53	2	1142.53	0.0002	1	11.44	1.4	K	KDVDAAYMSK	V	Oxidation (M)	0.0000000100.0		C130904_012.4263.4263.2
														5		A5A6N0	RecName: Full=Keratin, type II cytoskeletal 7; AltName: Full=Cytokeratin-7; Short=CK-7; AltName: Full=Keratin-7; Short=K7; AltName: Full=Type-II keratin Kb7;	81	51439	4	2	4	2	2835	1	0	1	639.36	1276.7	2	1276.7	0.0019	0	58.5	1.1e-05	K	LALDIEIATYR	K				C130904_012.11119.11119.2
														5		Q5XQN5	RecName: Full=Keratin, type II cytoskeletal 5; AltName: Full=Cytokeratin-5; Short=CK-5; AltName: Full=Keratin-5; Short=K5; AltName: Full=Type-II keratin Kb5;	78	63069	11	5	10	4	129	1	0	0	414.217	826.42	2	826.423	-0.0027	0	18.76	0.11	K	FASFIDK	V				C130904_012.7915.7915.2
														5		Q5XQN5	RecName: Full=Keratin, type II cytoskeletal 5; AltName: Full=Cytokeratin-5; Short=CK-5; AltName: Full=Keratin-5; Short=K5; AltName: Full=Type-II keratin Kb5;	78	63069	11	5	10	4	449	1	0	1	442.728	883.442	2	883.44	0.0019	0	20.28	0.033	R	TSFTSVSR	S				C130904_012.5624.5624.2
														5		Q5XQN5	RecName: Full=Keratin, type II cytoskeletal 5; AltName: Full=Cytokeratin-5; Short=CK-5; AltName: Full=Keratin-5; Short=K5; AltName: Full=Type-II keratin Kb5;	78	63069	11	5	10	4	775	1	0	0	473.258	944.502	2	944.504	-0.0018	1	18.17	0.68	R	GRLDSELR	N				C130904_012.5400.5400.2
														5		Q5XQN5	RecName: Full=Keratin, type II cytoskeletal 5; AltName: Full=Cytokeratin-5; Short=CK-5; AltName: Full=Keratin-5; Short=K5; AltName: Full=Type-II keratin Kb5;	78	63069	11	5	10	4	1285	1	0	1	516.77	1031.53	2	1031.52	0.001	1	0.45	0.91	R	TEEREQIK	T				C130904_012.3831.3831.2
														5		Q5XQN5	RecName: Full=Keratin, type II cytoskeletal 5; AltName: Full=Cytokeratin-5; Short=CK-5; AltName: Full=Keratin-5; Short=K5; AltName: Full=Type-II keratin Kb5;	78	63069	11	5	10	4	1399	2	0	1	526.277	1050.54	2	1050.55	-0.0074	0	1.87	1.1	R	ISISASGGGFR	N				C130904_012.10204.10204.2
														5		Q5XQN5	RecName: Full=Keratin, type II cytoskeletal 5; AltName: Full=Cytokeratin-5; Short=CK-5; AltName: Full=Keratin-5; Short=K5; AltName: Full=Type-II keratin Kb5;	78	63069	11	5	10	4	1575	1	0	0	541.803	1081.59	2	1081.59	-0.001	1	41.94	0.00019	K	FASFIDKVR	F				C130904_012.8102.8102.2
														5		Q5XQN5	RecName: Full=Keratin, type II cytoskeletal 5; AltName: Full=Cytokeratin-5; Short=CK-5; AltName: Full=Keratin-5; Short=K5; AltName: Full=Type-II keratin Kb5;	78	63069	11	5	10	4	2289	2	0	1	401.235	1200.68	3	1200.68	-0.0003	2	1.55	1.1	R	LRSEIDNVKK	Q				C130904_012.4566.4566.3
														5		Q5XQN5	RecName: Full=Keratin, type II cytoskeletal 5; AltName: Full=Cytokeratin-5; Short=CK-5; AltName: Full=Keratin-5; Short=K5; AltName: Full=Type-II keratin Kb5;	78	63069	11	5	10	4	3028	1	0	1	651.862	1301.71	2	1301.71	0.0016	0	39.38	0.00035	R	SLDLDSIIAEVK	A				C130904_012.11866.11866.2
														5		Q5XQN5	RecName: Full=Keratin, type II cytoskeletal 5; AltName: Full=Cytokeratin-5; Short=CK-5; AltName: Full=Keratin-5; Short=K5; AltName: Full=Type-II keratin Kb5;	78	63069	11	5	10	4	3070	1	0	0	654.828	1307.64	2	1307.65	-0.0044	2	29.41	0.0043	K	NKYEDEINKR	T				C130904_012.5256.5256.2
														5		Q5XQN5	RecName: Full=Keratin, type II cytoskeletal 5; AltName: Full=Cytokeratin-5; Short=CK-5; AltName: Full=Keratin-5; Short=K5; AltName: Full=Type-II keratin Kb5;	78	63069	11	5	10	4	3071	1	0	0	436.89	1307.65	3	1307.65	0.0015	2	14.07	0.051	K	NKYEDEINKR	T				C130904_012.5227.5227.3
														5		Q5XQN5	RecName: Full=Keratin, type II cytoskeletal 5; AltName: Full=Cytokeratin-5; Short=CK-5; AltName: Full=Keratin-5; Short=K5; AltName: Full=Type-II keratin Kb5;	78	63069	11	5	10	4	3644	1	0	1	476.246	1425.72	3	1425.72	-0.0013	1	4.99	0.34	R	TTAENEFVMLKK	D	Oxidation (M)	0.000000001000.0		C130904_012.7104.7104.3
														5		Q6P6Q2	RecName: Full=Keratin, type II cytoskeletal 5; AltName: Full=Cytokeratin-5; Short=CK-5; AltName: Full=Keratin-5; Short=K5; AltName: Full=Type-II keratin Kb5;	77	61959	10	5	9	4	129	1	0	0	414.217	826.42	2	826.423	-0.0027	0	18.76	0.11	K	FASFIDK	V				C130904_012.7915.7915.2
														5		Q6P6Q2	RecName: Full=Keratin, type II cytoskeletal 5; AltName: Full=Cytokeratin-5; Short=CK-5; AltName: Full=Keratin-5; Short=K5; AltName: Full=Type-II keratin Kb5;	77	61959	10	5	9	4	775	1	0	0	473.258	944.502	2	944.504	-0.0018	1	18.17	0.68	R	GRLDSELR	N				C130904_012.5400.5400.2
														5		Q6P6Q2	RecName: Full=Keratin, type II cytoskeletal 5; AltName: Full=Cytokeratin-5; Short=CK-5; AltName: Full=Keratin-5; Short=K5; AltName: Full=Type-II keratin Kb5;	77	61959	10	5	9	4	1285	1	0	1	516.77	1031.53	2	1031.52	0.001	1	0.45	0.91	R	TEEREQIK	T				C130904_012.3831.3831.2
														5		Q6P6Q2	RecName: Full=Keratin, type II cytoskeletal 5; AltName: Full=Cytokeratin-5; Short=CK-5; AltName: Full=Keratin-5; Short=K5; AltName: Full=Type-II keratin Kb5;	77	61959	10	5	9	4	1575	1	0	0	541.803	1081.59	2	1081.59	-0.001	1	41.94	0.00019	K	FASFIDKVR	F				C130904_012.8102.8102.2
														5		Q6P6Q2	RecName: Full=Keratin, type II cytoskeletal 5; AltName: Full=Cytokeratin-5; Short=CK-5; AltName: Full=Keratin-5; Short=K5; AltName: Full=Type-II keratin Kb5;	77	61959	10	5	9	4	2289	2	0	1	401.235	1200.68	3	1200.68	-0.0003	2	1.55	1.1	R	LRSEIDNVKK	Q				C130904_012.4566.4566.3
														5		Q6P6Q2	RecName: Full=Keratin, type II cytoskeletal 5; AltName: Full=Cytokeratin-5; Short=CK-5; AltName: Full=Keratin-5; Short=K5; AltName: Full=Type-II keratin Kb5;	77	61959	10	5	9	4	2306	1	0	0	602.322	1202.63	2	1202.63	-0.0003	0	21.17	0.042	K	WTLLQEQGTK	T				C130904_012.8694.8694.2
														5		Q6P6Q2	RecName: Full=Keratin, type II cytoskeletal 5; AltName: Full=Cytokeratin-5; Short=CK-5; AltName: Full=Keratin-5; Short=K5; AltName: Full=Type-II keratin Kb5;	77	61959	10	5	9	4	3028	1	0	1	651.862	1301.71	2	1301.71	0.0016	0	39.38	0.00035	R	SLDLDSIIAEVK	A				C130904_012.11866.11866.2
														5		Q6P6Q2	RecName: Full=Keratin, type II cytoskeletal 5; AltName: Full=Cytokeratin-5; Short=CK-5; AltName: Full=Keratin-5; Short=K5; AltName: Full=Type-II keratin Kb5;	77	61959	10	5	9	4	3070	1	0	0	654.828	1307.64	2	1307.65	-0.0044	2	29.41	0.0043	K	NKYEDEINKR	T				C130904_012.5256.5256.2
														5		Q6P6Q2	RecName: Full=Keratin, type II cytoskeletal 5; AltName: Full=Cytokeratin-5; Short=CK-5; AltName: Full=Keratin-5; Short=K5; AltName: Full=Type-II keratin Kb5;	77	61959	10	5	9	4	3071	1	0	0	436.89	1307.65	3	1307.65	0.0015	2	14.07	0.051	K	NKYEDEINKR	T				C130904_012.5227.5227.3
														5		Q6P6Q2	RecName: Full=Keratin, type II cytoskeletal 5; AltName: Full=Cytokeratin-5; Short=CK-5; AltName: Full=Keratin-5; Short=K5; AltName: Full=Type-II keratin Kb5;	77	61959	10	5	9	4	3644	1	0	1	476.246	1425.72	3	1425.72	-0.0013	1	4.99	0.34	R	TTAENEFVMLKK	D	Oxidation (M)	0.000000001000.0		C130904_012.7104.7104.3
														5		Q922U2	RecName: Full=Keratin, type II cytoskeletal 5; AltName: Full=Cytokeratin-5; Short=CK-5; AltName: Full=Keratin-5; Short=K5; AltName: Full=Type-II keratin Kb5;	75	61957	9	4	8	3	129	1	0	0	414.217	826.42	2	826.423	-0.0027	0	18.76	0.11	K	FASFIDK	V				C130904_012.7915.7915.2
														5		Q922U2	RecName: Full=Keratin, type II cytoskeletal 5; AltName: Full=Cytokeratin-5; Short=CK-5; AltName: Full=Keratin-5; Short=K5; AltName: Full=Type-II keratin Kb5;	75	61957	9	4	8	3	775	1	0	0	473.258	944.502	2	944.504	-0.0018	1	18.17	0.68	R	GRLDSELR	N				C130904_012.5400.5400.2
														5		Q922U2	RecName: Full=Keratin, type II cytoskeletal 5; AltName: Full=Cytokeratin-5; Short=CK-5; AltName: Full=Keratin-5; Short=K5; AltName: Full=Type-II keratin Kb5;	75	61957	9	4	8	3	1285	1	0	1	516.77	1031.53	2	1031.52	0.001	1	0.45	0.91	R	TEEREQIK	T				C130904_012.3831.3831.2
														5		Q922U2	RecName: Full=Keratin, type II cytoskeletal 5; AltName: Full=Cytokeratin-5; Short=CK-5; AltName: Full=Keratin-5; Short=K5; AltName: Full=Type-II keratin Kb5;	75	61957	9	4	8	3	1575	1	0	0	541.803	1081.59	2	1081.59	-0.001	1	41.94	0.00019	K	FASFIDKVR	F				C130904_012.8102.8102.2
														5		Q922U2	RecName: Full=Keratin, type II cytoskeletal 5; AltName: Full=Cytokeratin-5; Short=CK-5; AltName: Full=Keratin-5; Short=K5; AltName: Full=Type-II keratin Kb5;	75	61957	9	4	8	3	2289	2	0	1	401.235	1200.68	3	1200.68	-0.0003	2	1.55	1.1	R	LRSEIDNVKK	Q				C130904_012.4566.4566.3
														5		Q922U2	RecName: Full=Keratin, type II cytoskeletal 5; AltName: Full=Cytokeratin-5; Short=CK-5; AltName: Full=Keratin-5; Short=K5; AltName: Full=Type-II keratin Kb5;	75	61957	9	4	8	3	3028	1	0	1	651.862	1301.71	2	1301.71	0.0016	0	39.38	0.00035	R	SLDLDSIIAEVK	A				C130904_012.11866.11866.2
														5		Q922U2	RecName: Full=Keratin, type II cytoskeletal 5; AltName: Full=Cytokeratin-5; Short=CK-5; AltName: Full=Keratin-5; Short=K5; AltName: Full=Type-II keratin Kb5;	75	61957	9	4	8	3	3070	1	0	0	654.828	1307.64	2	1307.65	-0.0044	2	29.41	0.0043	K	NKYEDEINKR	T				C130904_012.5256.5256.2
														5		Q922U2	RecName: Full=Keratin, type II cytoskeletal 5; AltName: Full=Cytokeratin-5; Short=CK-5; AltName: Full=Keratin-5; Short=K5; AltName: Full=Type-II keratin Kb5;	75	61957	9	4	8	3	3071	1	0	0	436.89	1307.65	3	1307.65	0.0015	2	14.07	0.051	K	NKYEDEINKR	T				C130904_012.5227.5227.3
														5		Q922U2	RecName: Full=Keratin, type II cytoskeletal 5; AltName: Full=Cytokeratin-5; Short=CK-5; AltName: Full=Keratin-5; Short=K5; AltName: Full=Type-II keratin Kb5;	75	61957	9	4	8	3	3644	1	0	1	476.246	1425.72	3	1425.72	-0.0013	1	4.99	0.34	R	TTAENEFVMLKK	D	Oxidation (M)	0.000000001000.0		C130904_012.7104.7104.3
														5		Q5K2N3	RecName: Full=Keratin, type II cytoskeletal 8; AltName: Full=Cytokeratin-8; Short=CK-8; AltName: Full=Keratin-8; Short=K8;	67	55546	3	3	2	2	2835	1	0	1	639.36	1276.7	2	1276.7	0.0019	0	58.5	1.1e-05	K	LALDIEIATYR	K				C130904_012.11119.11119.2
														5		Q5K2N3	RecName: Full=Keratin, type II cytoskeletal 8; AltName: Full=Cytokeratin-8; Short=CK-8; AltName: Full=Keratin-8; Short=K8;	67	55546	3	3	2	2	3070	1	0	0	654.828	1307.64	2	1307.65	-0.0044	2	29.41	0.0043	K	NKYEDEINKR	T				C130904_012.5256.5256.2
														5		Q5K2N3	RecName: Full=Keratin, type II cytoskeletal 8; AltName: Full=Cytokeratin-8; Short=CK-8; AltName: Full=Keratin-8; Short=K8;	67	55546	3	3	2	2	3071	1	0	0	436.89	1307.65	3	1307.65	0.0015	2	14.07	0.051	K	NKYEDEINKR	T				C130904_012.5227.5227.3
														5		P12035	RecName: Full=Keratin, type II cytoskeletal 3; AltName: Full=65 kDa cytokeratin; AltName: Full=Cytokeratin-3; Short=CK-3; AltName: Full=Keratin-3; Short=K3; AltName: Full=Type-II keratin Kb3;	65	64549	5	2	5	2	129	1	0	0	414.217	826.42	2	826.423	-0.0027	0	18.76	0.11	K	FASFIDK	V				C130904_012.7915.7915.2
														5		P12035	RecName: Full=Keratin, type II cytoskeletal 3; AltName: Full=65 kDa cytokeratin; AltName: Full=Cytokeratin-3; Short=CK-3; AltName: Full=Keratin-3; Short=K3; AltName: Full=Type-II keratin Kb3;	65	64549	5	2	5	2	1105	2	0	1	501.272	1000.53	2	1000.53	-0.0004	1	3.06	1.2	K	AQEREQIK	T				C130904_012.3651.3651.2
														5		P12035	RecName: Full=Keratin, type II cytoskeletal 3; AltName: Full=65 kDa cytokeratin; AltName: Full=Cytokeratin-3; Short=CK-3; AltName: Full=Keratin-3; Short=K3; AltName: Full=Type-II keratin Kb3;	65	64549	5	2	5	2	1575	1	0	0	541.803	1081.59	2	1081.59	-0.001	1	41.94	0.00019	K	FASFIDKVR	F				C130904_012.8102.8102.2
														5		P12035	RecName: Full=Keratin, type II cytoskeletal 3; AltName: Full=65 kDa cytokeratin; AltName: Full=Cytokeratin-3; Short=CK-3; AltName: Full=Keratin-3; Short=K3; AltName: Full=Type-II keratin Kb3;	65	64549	5	2	5	2	2251	1	0	1	597.809	1193.6	2	1193.6	-0.0005	2	44.87	0.00082	K	KYEDEINKR	T				C130904_012.4649.4649.2
														5		P12035	RecName: Full=Keratin, type II cytoskeletal 3; AltName: Full=65 kDa cytokeratin; AltName: Full=Cytokeratin-3; Short=CK-3; AltName: Full=Keratin-3; Short=K3; AltName: Full=Type-II keratin Kb3;	65	64549	5	2	5	2	4076	1	0	1	513.273	1536.8	3	1536.8	-0.0004	1	8.19	0.17	R	LLRDYQELMNVK	L	Oxidation (M)	0.000000001000.0		C130904_012.7969.7969.3
														5		P50446	RecName: Full=Keratin, type II cytoskeletal 6A; AltName: Full=Cytokeratin-6A; Short=CK-6A; AltName: Full=Keratin-6-alpha; Short=mK6-alpha; AltName: Full=Keratin-6A; Short=K6A;	64	59641	5	2	5	2	129	1	0	0	414.217	826.42	2	826.423	-0.0027	0	18.76	0.11	K	FASFIDK	V				C130904_012.7915.7915.2
														5		P50446	RecName: Full=Keratin, type II cytoskeletal 6A; AltName: Full=Cytokeratin-6A; Short=CK-6A; AltName: Full=Keratin-6-alpha; Short=mK6-alpha; AltName: Full=Keratin-6A; Short=K6A;	64	59641	5	2	5	2	775	1	0	0	473.258	944.502	2	944.504	-0.0018	1	18.17	0.68	R	GRLDSELR	N				C130904_012.5400.5400.2
														5		P50446	RecName: Full=Keratin, type II cytoskeletal 6A; AltName: Full=Cytokeratin-6A; Short=CK-6A; AltName: Full=Keratin-6-alpha; Short=mK6-alpha; AltName: Full=Keratin-6A; Short=K6A;	64	59641	5	2	5	2	1285	1	0	1	516.77	1031.53	2	1031.52	0.001	1	0.45	0.91	R	TEEREQIK	T				C130904_012.3831.3831.2
														5		P50446	RecName: Full=Keratin, type II cytoskeletal 6A; AltName: Full=Cytokeratin-6A; Short=CK-6A; AltName: Full=Keratin-6-alpha; Short=mK6-alpha; AltName: Full=Keratin-6A; Short=K6A;	64	59641	5	2	5	2	1575	1	0	0	541.803	1081.59	2	1081.59	-0.001	1	41.94	0.00019	K	FASFIDKVR	F				C130904_012.8102.8102.2
														5		P50446	RecName: Full=Keratin, type II cytoskeletal 6A; AltName: Full=Cytokeratin-6A; Short=CK-6A; AltName: Full=Keratin-6-alpha; Short=mK6-alpha; AltName: Full=Keratin-6A; Short=K6A;	64	59641	5	2	5	2	3028	1	0	1	651.862	1301.71	2	1301.71	0.0016	0	39.38	0.00035	R	SLDLDSIIAEVK	A				C130904_012.11866.11866.2
														5		P04104	RecName: Full=Keratin, type II cytoskeletal 1; AltName: Full=67 kDa cytokeratin; AltName: Full=Cytokeratin-1; Short=CK-1; AltName: Full=Keratin-1; Short=K1; AltName: Full=Type-II keratin Kb1;	64	66079	4	2	3	2	129	1	0	0	414.217	826.42	2	826.423	-0.0027	0	18.76	0.11	K	FASFIDK	V				C130904_012.7915.7915.2
														5		P04104	RecName: Full=Keratin, type II cytoskeletal 1; AltName: Full=67 kDa cytokeratin; AltName: Full=Cytokeratin-1; Short=CK-1; AltName: Full=Keratin-1; Short=K1; AltName: Full=Type-II keratin Kb1;	64	66079	4	2	3	2	1575	1	0	0	541.803	1081.59	2	1081.59	-0.001	1	41.94	0.00019	K	FASFIDKVR	F				C130904_012.8102.8102.2
														5		P04104	RecName: Full=Keratin, type II cytoskeletal 1; AltName: Full=67 kDa cytokeratin; AltName: Full=Cytokeratin-1; Short=CK-1; AltName: Full=Keratin-1; Short=K1; AltName: Full=Type-II keratin Kb1;	64	66079	4	2	3	2	3494	1	0	1	697.369	1392.72	2	1392.72	-0.002	1	37.77	0.00029	R	TNAENEFVTIKK	D				C130904_012.6774.6774.2
														5		P04104	RecName: Full=Keratin, type II cytoskeletal 1; AltName: Full=67 kDa cytokeratin; AltName: Full=Cytokeratin-1; Short=CK-1; AltName: Full=Keratin-1; Short=K1; AltName: Full=Type-II keratin Kb1;	64	66079	4	2	3	2	3495	1	0	1	465.249	1392.73	3	1392.72	0.001	1	2.16	0.63	R	TNAENEFVTIKK	D				C130904_012.6742.6742.3
														5		A0JND2	RecName: Full=Keratin, type II cytoskeletal 80; AltName: Full=Cytokeratin-80; Short=CK-80; AltName: Full=Keratin-80; Short=K80; AltName: Full=Type-II keratin Kb20;	58	48035	1	1	1	1	2835	1	0	1	639.36	1276.7	2	1276.7	0.0019	0	58.5	1.1e-05	K	LALDIEIATYR	K				C130904_012.11119.11119.2
														5		P11679	RecName: Full=Keratin, type II cytoskeletal 8; AltName: Full=Cytokeratin endo A; AltName: Full=Cytokeratin-8; Short=CK-8; AltName: Full=Keratin-8; Short=K8; AltName: Full=Type-II keratin Kb8;	53	54531	4	3	3	2	129	1	0	0	414.217	826.42	2	826.423	-0.0027	0	18.76	0.11	K	FASFIDK	V				C130904_012.7915.7915.2
														5		P11679	RecName: Full=Keratin, type II cytoskeletal 8; AltName: Full=Cytokeratin endo A; AltName: Full=Cytokeratin-8; Short=CK-8; AltName: Full=Keratin-8; Short=K8; AltName: Full=Type-II keratin Kb8;	53	54531	4	3	3	2	1575	1	0	0	541.803	1081.59	2	1081.59	-0.001	1	41.94	0.00019	K	FASFIDKVR	F				C130904_012.8102.8102.2
														5		P11679	RecName: Full=Keratin, type II cytoskeletal 8; AltName: Full=Cytokeratin endo A; AltName: Full=Cytokeratin-8; Short=CK-8; AltName: Full=Keratin-8; Short=K8; AltName: Full=Type-II keratin Kb8;	53	54531	4	3	3	2	3070	1	0	0	654.828	1307.64	2	1307.65	-0.0044	2	29.41	0.0043	K	NKYEDEINKR	T				C130904_012.5256.5256.2
														5		P11679	RecName: Full=Keratin, type II cytoskeletal 8; AltName: Full=Cytokeratin endo A; AltName: Full=Cytokeratin-8; Short=CK-8; AltName: Full=Keratin-8; Short=K8; AltName: Full=Type-II keratin Kb8;	53	54531	4	3	3	2	3071	1	0	0	436.89	1307.65	3	1307.65	0.0015	2	14.07	0.051	K	NKYEDEINKR	T				C130904_012.5227.5227.3
														5		P04265	RecName: Full=Keratin, type II cytoskeletal I; AltName: Full=Clone PUF164; Flags: Fragment;	45	44681	1	1	1	1	2251	1	0	1	597.809	1193.6	2	1193.6	-0.0005	2	44.87	0.00082	K	KYEDEINKR	T				C130904_012.4649.4649.2
														5		A3KN27	RecName: Full=Keratin, type II cytoskeletal 74; AltName: Full=Cytokeratin-74; Short=CK-74; AltName: Full=Keratin-74; Short=K74; AltName: Full=Type II inner root sheath-specific keratin-K6irs4; AltName: Full=Type-II keratin Kb37;	42	60542	2	1	2	1	129	1	0	0	414.217	826.42	2	826.423	-0.0027	0	18.76	0.11	K	FASFIDK	V				C130904_012.7915.7915.2
														5		A3KN27	RecName: Full=Keratin, type II cytoskeletal 74; AltName: Full=Cytokeratin-74; Short=CK-74; AltName: Full=Keratin-74; Short=K74; AltName: Full=Type II inner root sheath-specific keratin-K6irs4; AltName: Full=Type-II keratin Kb37;	42	60542	2	1	2	1	1575	1	0	0	541.803	1081.59	2	1081.59	-0.001	1	41.94	0.00019	K	FASFIDKVR	F				C130904_012.8102.8102.2
														5		P85925	RecName: Full=Unknown protein 18; Flags: Fragment;	38	1393	2	1	1	1	3494	1	0	1	697.369	1392.72	2	1392.72	-0.002	1	37.77	0.00029	-	TNAENEFVTIKK	-				C130904_012.6774.6774.2
														5		P85925	RecName: Full=Unknown protein 18; Flags: Fragment;	38	1393	2	1	1	1	3495	1	0	1	465.249	1392.73	3	1392.72	0.001	1	2.16	0.63	-	TNAENEFVTIKK	-				C130904_012.6742.6742.3
														6	1	P08515	RecName: Full=Glutathione S-transferase class-mu 26 kDa isozyme; Short=GST 26; EC=2.5.1.18; AltName: Full=Sj26 antigen; AltName: Full=SjGST;	931	25710	56	48	28	24	567	1	1	1	453.209	904.403	2	904.404	-0.0008	1	16.76	0.044	R	DEGDKWR	N				C130904_012.4826.4826.2
														6	1	P08515	RecName: Full=Glutathione S-transferase class-mu 26 kDa isozyme; Short=GST 26; EC=2.5.1.18; AltName: Full=Sj26 antigen; AltName: Full=SjGST;	931	25710	56	48	28	24	880	1	1	1	482.268	962.521	2	962.523	-0.0017	0	28.14	0.0026	M	SPILGYWK	I				C130904_012.9663.9663.2
														6	1	P08515	RecName: Full=Glutathione S-transferase class-mu 26 kDa isozyme; Short=GST 26; EC=2.5.1.18; AltName: Full=Sj26 antigen; AltName: Full=SjGST;	931	25710	56	48	28	24	1162	1	1	1	506.318	1010.62	2	1010.62	-0.0014	1	35.11	0.0087	K	IKGLVQPTR	L				C130904_012.5448.5448.2
														6	1	P08515	RecName: Full=Glutathione S-transferase class-mu 26 kDa isozyme; Short=GST 26; EC=2.5.1.18; AltName: Full=Sj26 antigen; AltName: Full=SjGST;	931	25710	56	48	28	24	1169	1	1	1	507.237	1012.46	2	1012.46	0.0015	0	23.41	0.0064	K	HNMLGGCPK	E				C130904_012.4660.4660.2
														6	1	P08515	RecName: Full=Glutathione S-transferase class-mu 26 kDa isozyme; Short=GST 26; EC=2.5.1.18; AltName: Full=Sj26 antigen; AltName: Full=SjGST;	931	25710	56	48	28	24	1253	1	1	1	513.794	1025.57	2	1025.58	-0.0017	0	36.83	0.003	R	IEAIPQIDK	Y				C130904_012.7818.7818.2
														6	1	P08515	RecName: Full=Glutathione S-transferase class-mu 26 kDa isozyme; Short=GST 26; EC=2.5.1.18; AltName: Full=Sj26 antigen; AltName: Full=SjGST;	931	25710	56	48	28	24	1286	1	1	1	516.797	1031.58	2	1031.58	-0.0013	0	67.15	8.3e-05	K	LTQSMAIIR	Y				C130904_012.7746.7746.2
														6	1	P08515	RecName: Full=Glutathione S-transferase class-mu 26 kDa isozyme; Short=GST 26; EC=2.5.1.18; AltName: Full=Sj26 antigen; AltName: Full=SjGST;	931	25710	56	48	28	24	1383	1	1	1	524.794	1047.57	2	1047.57	-0.0001	0	43.74	0.0009	K	LTQSMAIIR	Y	Oxidation (M)	0.000010000.0		C130904_012.6131.6131.2
														6	1	P08515	RecName: Full=Glutathione S-transferase class-mu 26 kDa isozyme; Short=GST 26; EC=2.5.1.18; AltName: Full=Sj26 antigen; AltName: Full=SjGST;	931	25710	56	48	28	24	1659	1	1	1	547.788	1093.56	2	1093.56	-0.0025	0	31	0.0039	-	MSPILGYWK	I				C130904_012.10628.10628.2
														6	1	P08515	RecName: Full=Glutathione S-transferase class-mu 26 kDa isozyme; Short=GST 26; EC=2.5.1.18; AltName: Full=Sj26 antigen; AltName: Full=SjGST;	931	25710	56	48	28	24	1759	1	1	1	555.785	1109.56	2	1109.56	-0.0027	0	21.02	0.027	-	MSPILGYWK	I	Oxidation (M)	0.100000000.0		C130904_012.9785.9785.2
														6	1	P08515	RecName: Full=Glutathione S-transferase class-mu 26 kDa isozyme; Short=GST 26; EC=2.5.1.18; AltName: Full=Sj26 antigen; AltName: Full=SjGST;	931	25710	56	48	28	24	1914	1	1	1	569.759	1137.5	2	1137.51	-0.006	0	27.91	0.0037	K	YEEHLYER	D				C130904_012.6009.6009.2
														6	1	P08515	RecName: Full=Glutathione S-transferase class-mu 26 kDa isozyme; Short=GST 26; EC=2.5.1.18; AltName: Full=Sj26 antigen; AltName: Full=SjGST;	931	25710	56	48	28	24	1981	1	1	1	575.321	1148.63	2	1148.63	-0.0055	0	23.07	0.021	R	LLLEYLEEK	Y				C130904_012.10768.10768.2
														6	1	P08515	RecName: Full=Glutathione S-transferase class-mu 26 kDa isozyme; Short=GST 26; EC=2.5.1.18; AltName: Full=Sj26 antigen; AltName: Full=SjGST;	931	25710	56	48	28	24	2178	1	1	1	591.845	1181.68	2	1181.68	-0.0015	1	10.53	0.23	K	RIEAIPQIDK	Y				C130904_012.7032.7032.2
														6	1	P08515	RecName: Full=Glutathione S-transferase class-mu 26 kDa isozyme; Short=GST 26; EC=2.5.1.18; AltName: Full=Sj26 antigen; AltName: Full=SjGST;	931	25710	56	48	28	24	2530	1	1	1	618.288	1234.56	2	1234.56	0.0018	1	8.06	0.18	K	MFEDRLCHK	T				C130904_012.5728.5728.2
														6	1	P08515	RecName: Full=Glutathione S-transferase class-mu 26 kDa isozyme; Short=GST 26; EC=2.5.1.18; AltName: Full=Sj26 antigen; AltName: Full=SjGST;	931	25710	56	48	28	24	3079	1	1	1	655.891	1309.77	2	1309.77	-0.0034	2	20.82	0.047	K	KRIEAIPQIDK	Y				C130904_012.6145.6145.2
														6	1	P08515	RecName: Full=Glutathione S-transferase class-mu 26 kDa isozyme; Short=GST 26; EC=2.5.1.18; AltName: Full=Sj26 antigen; AltName: Full=SjGST;	931	25710	56	48	28	24	3080	2	1	1	437.597	1309.77	3	1309.77	-0.0025	2	6.68	1.2	K	KRIEAIPQIDK	Y				C130904_012.6091.6091.3
														6	1	P08515	RecName: Full=Glutathione S-transferase class-mu 26 kDa isozyme; Short=GST 26; EC=2.5.1.18; AltName: Full=Sj26 antigen; AltName: Full=SjGST;	931	25710	56	48	28	24	3108	1	1	1	657.849	1313.68	2	1313.69	-0.0028	1	56.59	1.2e-05	R	IAYSKDFETLK	V				C130904_012.7798.7798.2
														6	1	P08515	RecName: Full=Glutathione S-transferase class-mu 26 kDa isozyme; Short=GST 26; EC=2.5.1.18; AltName: Full=Sj26 antigen; AltName: Full=SjGST;	931	25710	56	48	28	24	3109	1	1	1	438.902	1313.68	3	1313.69	-0.0026	1	26.93	0.003	R	IAYSKDFETLK	V				C130904_012.7778.7778.3
														6	1	P08515	RecName: Full=Glutathione S-transferase class-mu 26 kDa isozyme; Short=GST 26; EC=2.5.1.18; AltName: Full=Sj26 antigen; AltName: Full=SjGST;	931	25710	56	48	28	24	3606	1	1	1	710.399	1418.78	2	1418.78	-0.0001	1	15.85	0.033	K	VDFLSKLPEMLK	M				C130904_012.11330.11330.2
														6	1	P08515	RecName: Full=Glutathione S-transferase class-mu 26 kDa isozyme; Short=GST 26; EC=2.5.1.18; AltName: Full=Sj26 antigen; AltName: Full=SjGST;	931	25710	56	48	28	24	3607	1	1	1	473.936	1418.79	3	1418.78	0.001	1	18.99	0.022	K	VDFLSKLPEMLK	M				C130904_012.11288.11288.3
														6	1	P08515	RecName: Full=Glutathione S-transferase class-mu 26 kDa isozyme; Short=GST 26; EC=2.5.1.18; AltName: Full=Sj26 antigen; AltName: Full=SjGST;	931	25710	56	48	28	24	3655	1	1	1	715.915	1429.81	2	1429.82	-0.0031	1	7.38	0.2	R	IEAIPQIDKYLK	S				C130904_012.9835.9835.2
														6	1	P08515	RecName: Full=Glutathione S-transferase class-mu 26 kDa isozyme; Short=GST 26; EC=2.5.1.18; AltName: Full=Sj26 antigen; AltName: Full=SjGST;	931	25710	56	48	28	24	3656	1	1	1	477.614	1429.82	3	1429.82	0.0018	1	13.11	0.059	R	IEAIPQIDKYLK	S				C130904_012.9794.9794.3
														6	1	P08515	RecName: Full=Glutathione S-transferase class-mu 26 kDa isozyme; Short=GST 26; EC=2.5.1.18; AltName: Full=Sj26 antigen; AltName: Full=SjGST;	931	25710	56	48	28	24	3681	1	1	1	479.266	1434.78	3	1434.78	-0.0023	1	18	0.042	K	VDFLSKLPEMLK	M	Oxidation (M)	0.000000000100.0		C130904_012.10011.10011.3
														6	1	P08515	RecName: Full=Glutathione S-transferase class-mu 26 kDa isozyme; Short=GST 26; EC=2.5.1.18; AltName: Full=Sj26 antigen; AltName: Full=SjGST;	931	25710	56	48	28	24	3682	1	1	1	718.397	1434.78	2	1434.78	-0.0004	1	28.06	0.02	K	VDFLSKLPEMLK	M	Oxidation (M)	0.000000000100.0		C130904_012.10031.10031.2
														6	1	P08515	RecName: Full=Glutathione S-transferase class-mu 26 kDa isozyme; Short=GST 26; EC=2.5.1.18; AltName: Full=Sj26 antigen; AltName: Full=SjGST;	931	25710	56	48	28	24	3696	2	1	1	480.899	1439.67	3	1439.68	-0.0043	1	2.07	1.1	K	LPEMLKMFEDR	L	2 Oxidation (M)	0.00010010000.0		C130904_012.7758.7758.3
														6	1	P08515	RecName: Full=Glutathione S-transferase class-mu 26 kDa isozyme; Short=GST 26; EC=2.5.1.18; AltName: Full=Sj26 antigen; AltName: Full=SjGST;	931	25710	56	48	28	24	3702	1	1	1	721.38	1440.75	2	1440.75	-0.0038	1	43.8	0.00013	K	DFETLKVDFLSK	L				C130904_012.10758.10758.2
														6	1	P08515	RecName: Full=Glutathione S-transferase class-mu 26 kDa isozyme; Short=GST 26; EC=2.5.1.18; AltName: Full=Sj26 antigen; AltName: Full=SjGST;	931	25710	56	48	28	24	3703	1	1	1	481.256	1440.75	3	1440.75	-0.0037	1	15.55	0.035	K	DFETLKVDFLSK	L				C130904_012.10754.10754.3
														6	1	P08515	RecName: Full=Glutathione S-transferase class-mu 26 kDa isozyme; Short=GST 26; EC=2.5.1.18; AltName: Full=Sj26 antigen; AltName: Full=SjGST;	931	25710	56	48	28	24	3981	1	1	1	506.273	1515.8	3	1515.8	0.0002	0	80.59	4.1e-06	R	AEISMLEGAVLDIR	Y				C130904_012.11847.11847.3
														6	1	P08515	RecName: Full=Glutathione S-transferase class-mu 26 kDa isozyme; Short=GST 26; EC=2.5.1.18; AltName: Full=Sj26 antigen; AltName: Full=SjGST;	931	25710	56	48	28	24	3982	1	1	1	758.907	1515.8	2	1515.8	0.0017	0	88.94	3.1e-08	R	AEISMLEGAVLDIR	Y				C130904_012.11835.11835.2
														6	1	P08515	RecName: Full=Glutathione S-transferase class-mu 26 kDa isozyme; Short=GST 26; EC=2.5.1.18; AltName: Full=Sj26 antigen; AltName: Full=SjGST;	931	25710	56	48	28	24	4049	1	1	1	511.605	1531.79	3	1531.79	0.0003	0	67.26	5.3e-06	R	AEISMLEGAVLDIR	Y	Oxidation (M)	0.00001000000000.0		C130904_012.11240.11240.3
														6	1	P08515	RecName: Full=Glutathione S-transferase class-mu 26 kDa isozyme; Short=GST 26; EC=2.5.1.18; AltName: Full=Sj26 antigen; AltName: Full=SjGST;	931	25710	56	48	28	24	4050	1	1	1	766.905	1531.8	2	1531.79	0.0043	0	82.16	7.6e-08	R	AEISMLEGAVLDIR	Y	Oxidation (M)	0.00001000000000.0		C130904_012.11196.11196.2
														6	1	P08515	RecName: Full=Glutathione S-transferase class-mu 26 kDa isozyme; Short=GST 26; EC=2.5.1.18; AltName: Full=Sj26 antigen; AltName: Full=SjGST;	931	25710	56	48	28	24	4241	1	1	1	529.646	1585.92	3	1585.92	-0.0024	2	24.81	0.075	K	RIEAIPQIDKYLK	S				C130904_012.9137.9137.3
														6	1	P08515	RecName: Full=Glutathione S-transferase class-mu 26 kDa isozyme; Short=GST 26; EC=2.5.1.18; AltName: Full=Sj26 antigen; AltName: Full=SjGST;	931	25710	56	48	28	24	4242	1	1	1	793.969	1585.92	2	1585.92	0.0038	2	25.78	0.0069	K	RIEAIPQIDKYLK	S				C130904_012.9227.9227.2
														6	1	P08515	RecName: Full=Glutathione S-transferase class-mu 26 kDa isozyme; Short=GST 26; EC=2.5.1.18; AltName: Full=Sj26 antigen; AltName: Full=SjGST;	931	25710	56	48	28	24	4290	1	1	1	401.7	1602.77	4	1602.76	0.0047	1	7.39	0.2	R	YIADKHNMLGGCPK	E				C130904_012.5802.5802.4
														6	1	P08515	RecName: Full=Glutathione S-transferase class-mu 26 kDa isozyme; Short=GST 26; EC=2.5.1.18; AltName: Full=Sj26 antigen; AltName: Full=SjGST;	931	25710	56	48	28	24	4291	1	1	1	802.392	1602.77	2	1602.76	0.005	1	46.4	4.5e-05	R	YIADKHNMLGGCPK	E				C130904_012.5788.5788.2
														6	1	P08515	RecName: Full=Glutathione S-transferase class-mu 26 kDa isozyme; Short=GST 26; EC=2.5.1.18; AltName: Full=Sj26 antigen; AltName: Full=SjGST;	931	25710	56	48	28	24	4292	1	1	1	535.264	1602.77	3	1602.76	0.0053	1	25.72	0.0039	R	YIADKHNMLGGCPK	E				C130904_012.5791.5791.3
														6	1	P08515	RecName: Full=Glutathione S-transferase class-mu 26 kDa isozyme; Short=GST 26; EC=2.5.1.18; AltName: Full=Sj26 antigen; AltName: Full=SjGST;	931	25710	56	48	28	24	4354	1	1	1	540.593	1618.76	3	1618.76	-0.0013	1	22.43	0.0079	R	YIADKHNMLGGCPK	E	Oxidation (M)	0.00000001000000.0		C130904_012.5010.5010.3
														6	1	P08515	RecName: Full=Glutathione S-transferase class-mu 26 kDa isozyme; Short=GST 26; EC=2.5.1.18; AltName: Full=Sj26 antigen; AltName: Full=SjGST;	931	25710	56	48	28	24	4355	1	1	1	810.387	1618.76	2	1618.76	-0.0009	1	31.53	0.0011	R	YIADKHNMLGGCPK	E	Oxidation (M)	0.00000001000000.0		C130904_012.4917.4917.2
														6	1	P08515	RecName: Full=Glutathione S-transferase class-mu 26 kDa isozyme; Short=GST 26; EC=2.5.1.18; AltName: Full=Sj26 antigen; AltName: Full=SjGST;	931	25710	56	48	28	24	4914	1	1	1	601.322	1800.94	3	1800.94	0.0027	1	61.31	0.0003	K	ERAEISMLEGAVLDIR	Y				C130904_012.11412.11412.3
														6	1	P08515	RecName: Full=Glutathione S-transferase class-mu 26 kDa isozyme; Short=GST 26; EC=2.5.1.18; AltName: Full=Sj26 antigen; AltName: Full=SjGST;	931	25710	56	48	28	24	4915	1	1	1	901.479	1800.94	2	1800.94	0.0035	1	29.02	0.028	K	ERAEISMLEGAVLDIR	Y				C130904_012.11419.11419.2
														6	1	P08515	RecName: Full=Glutathione S-transferase class-mu 26 kDa isozyme; Short=GST 26; EC=2.5.1.18; AltName: Full=Sj26 antigen; AltName: Full=SjGST;	931	25710	56	48	28	24	4959	1	1	1	606.651	1816.93	3	1816.94	-0.0037	1	58.31	0.00021	K	ERAEISMLEGAVLDIR	Y	Oxidation (M)	0.0000001000000000.0		C130904_012.10675.10675.3
														6	1	P08515	RecName: Full=Glutathione S-transferase class-mu 26 kDa isozyme; Short=GST 26; EC=2.5.1.18; AltName: Full=Sj26 antigen; AltName: Full=SjGST;	931	25710	56	48	28	24	4960	1	1	1	909.475	1816.94	2	1816.94	-0.0001	1	34.54	0.0037	K	ERAEISMLEGAVLDIR	Y	Oxidation (M)	0.0000001000000000.0		C130904_012.10699.10699.2
														6	1	P08515	RecName: Full=Glutathione S-transferase class-mu 26 kDa isozyme; Short=GST 26; EC=2.5.1.18; AltName: Full=Sj26 antigen; AltName: Full=SjGST;	931	25710	56	48	28	24	5432	1	1	1	1002.53	2003.05	2	2003.06	-0.0121	2	34.06	0.00064	R	IAYSKDFETLKVDFLSK	L				C130904_012.10594.10594.2
														6	1	P08515	RecName: Full=Glutathione S-transferase class-mu 26 kDa isozyme; Short=GST 26; EC=2.5.1.18; AltName: Full=Sj26 antigen; AltName: Full=SjGST;	931	25710	56	48	28	24	5433	1	1	1	668.693	2003.06	3	2003.06	-0.0054	2	39.9	0.00018	R	IAYSKDFETLKVDFLSK	L				C130904_012.10552.10552.3
														6	1	P08515	RecName: Full=Glutathione S-transferase class-mu 26 kDa isozyme; Short=GST 26; EC=2.5.1.18; AltName: Full=Sj26 antigen; AltName: Full=SjGST;	931	25710	56	48	28	24	5434	1	1	1	501.772	2003.06	4	2003.06	-0.0039	2	56.3	5.3e-06	R	IAYSKDFETLKVDFLSK	L				C130904_012.10553.10553.4
														6	1	P08515	RecName: Full=Glutathione S-transferase class-mu 26 kDa isozyme; Short=GST 26; EC=2.5.1.18; AltName: Full=Sj26 antigen; AltName: Full=SjGST;	931	25710	56	48	28	24	5490	2	1	1	506.982	2023.9	4	2023.9	-0.0038	2	4.12	1.1	K	YEEHLYERDEGDKWR	N				C130904_012.7084.7084.4
														6	1	P08515	RecName: Full=Glutathione S-transferase class-mu 26 kDa isozyme; Short=GST 26; EC=2.5.1.18; AltName: Full=Sj26 antigen; AltName: Full=SjGST;	931	25710	56	48	28	24	5842	1	1	1	718.391	2152.15	3	2152.15	0.0016	2	34.96	0.00053	K	DFETLKVDFLSKLPEMLK	M				C130904_012.12561.12561.3
														6	1	P08515	RecName: Full=Glutathione S-transferase class-mu 26 kDa isozyme; Short=GST 26; EC=2.5.1.18; AltName: Full=Sj26 antigen; AltName: Full=SjGST;	931	25710	56	48	28	24	5873	1	1	1	723.722	2168.15	3	2168.14	0.0016	2	26.82	0.0031	K	DFETLKVDFLSKLPEMLK	M	Oxidation (M)	0.000000000000000100.0		C130904_012.11881.11881.3
														6	1	P08515	RecName: Full=Glutathione S-transferase class-mu 26 kDa isozyme; Short=GST 26; EC=2.5.1.18; AltName: Full=Sj26 antigen; AltName: Full=SjGST;	931	25710	56	48	28	24	5874	1	1	1	543.045	2168.15	4	2168.14	0.0076	2	14.84	0.041	K	DFETLKVDFLSKLPEMLK	M	Oxidation (M)	0.000000000000000100.0		C130904_012.11888.11888.4
														6	1	P08515	RecName: Full=Glutathione S-transferase class-mu 26 kDa isozyme; Short=GST 26; EC=2.5.1.18; AltName: Full=Sj26 antigen; AltName: Full=SjGST;	931	25710	56	48	28	24	6062	1	1	1	757.051	2268.13	3	2268.13	-0.0003	1	46.69	4.2e-05	R	LLLEYLEEKYEEHLYER	D				C130904_012.11757.11757.3
														6	1	P08515	RecName: Full=Glutathione S-transferase class-mu 26 kDa isozyme; Short=GST 26; EC=2.5.1.18; AltName: Full=Sj26 antigen; AltName: Full=SjGST;	931	25710	56	48	28	24	6063	1	1	1	568.04	2268.13	4	2268.13	0.0012	1	49.82	2.1e-05	R	LLLEYLEEKYEEHLYER	D				C130904_012.11761.11761.4
														6	1	P08515	RecName: Full=Glutathione S-transferase class-mu 26 kDa isozyme; Short=GST 26; EC=2.5.1.18; AltName: Full=Sj26 antigen; AltName: Full=SjGST;	931	25710	56	48	28	24	6064	1	1	1	1135.08	2268.14	2	2268.13	0.0131	1	56.68	4.8e-06	R	LLLEYLEEKYEEHLYER	D				C130904_012.11800.11800.2
														6	1	P08515	RecName: Full=Glutathione S-transferase class-mu 26 kDa isozyme; Short=GST 26; EC=2.5.1.18; AltName: Full=Sj26 antigen; AltName: Full=SjGST;	931	25710	56	48	28	24	6194	1	1	1	776.051	2325.13	3	2325.13	-0.003	0	45.21	5.8e-05	K	YIAWPLQGWQATFGGGDHPPK	-				C130904_012.11685.11685.3
														6	1	P08515	RecName: Full=Glutathione S-transferase class-mu 26 kDa isozyme; Short=GST 26; EC=2.5.1.18; AltName: Full=Sj26 antigen; AltName: Full=SjGST;	931	25710	56	48	28	24	6195	1	1	1	1163.57	2325.13	2	2325.13	0.001	0	49.02	2.5e-05	K	YIAWPLQGWQATFGGGDHPPK	-				C130904_012.11704.11704.2
														6	1	P08515	RecName: Full=Glutathione S-transferase class-mu 26 kDa isozyme; Short=GST 26; EC=2.5.1.18; AltName: Full=Sj26 antigen; AltName: Full=SjGST;	931	25710	56	48	28	24	6256	1	1	1	786.406	2356.2	3	2356.2	-0.0041	1	27.48	0.0026	K	KFELGLEFPNLPYYIDGDVK	L				C130904_012.12172.12172.3
														6	1	P08515	RecName: Full=Glutathione S-transferase class-mu 26 kDa isozyme; Short=GST 26; EC=2.5.1.18; AltName: Full=Sj26 antigen; AltName: Full=SjGST;	931	25710	56	48	28	24	6616	1	1	1	867.121	2598.34	3	2598.34	0.0041	2	52.82	1.1e-05	R	NKKFELGLEFPNLPYYIDGDVK	L				C130904_012.11566.11566.3
														6	1	P08515	RecName: Full=Glutathione S-transferase class-mu 26 kDa isozyme; Short=GST 26; EC=2.5.1.18; AltName: Full=Sj26 antigen; AltName: Full=SjGST;	931	25710	56	48	28	24	6617	1	1	1	650.593	2598.34	4	2598.34	0.0049	2	32.39	0.00092	R	NKKFELGLEFPNLPYYIDGDVK	L				C130904_012.11544.11544.4
														6		P15964	RecName: Full=Glutathione S-transferase class-mu 26 kDa isozyme; Short=GST 26; EC=2.5.1.18; AltName: Full=Sm26/1 antigen; AltName: Full=SmGST;	341	25613	10	10	3	3	1286	1	0	1	516.797	1031.58	2	1031.58	-0.0013	0	67.15	8.3e-05	K	LTQSMAIIR	Y				C130904_012.7746.7746.2
														6		P15964	RecName: Full=Glutathione S-transferase class-mu 26 kDa isozyme; Short=GST 26; EC=2.5.1.18; AltName: Full=Sm26/1 antigen; AltName: Full=SmGST;	341	25613	10	10	3	3	1383	1	0	1	524.794	1047.57	2	1047.57	-0.0001	0	43.74	0.0009	K	LTQSMAIIR	Y	Oxidation (M)	0.000010000.0		C130904_012.6131.6131.2
														6		P15964	RecName: Full=Glutathione S-transferase class-mu 26 kDa isozyme; Short=GST 26; EC=2.5.1.18; AltName: Full=Sm26/1 antigen; AltName: Full=SmGST;	341	25613	10	10	3	3	3981	1	0	1	506.273	1515.8	3	1515.8	0.0002	0	80.59	4.1e-06	R	AEISMLEGAVLDIR	M				C130904_012.11847.11847.3
														6		P15964	RecName: Full=Glutathione S-transferase class-mu 26 kDa isozyme; Short=GST 26; EC=2.5.1.18; AltName: Full=Sm26/1 antigen; AltName: Full=SmGST;	341	25613	10	10	3	3	3982	1	0	1	758.907	1515.8	2	1515.8	0.0017	0	88.94	3.1e-08	R	AEISMLEGAVLDIR	M				C130904_012.11835.11835.2
														6		P15964	RecName: Full=Glutathione S-transferase class-mu 26 kDa isozyme; Short=GST 26; EC=2.5.1.18; AltName: Full=Sm26/1 antigen; AltName: Full=SmGST;	341	25613	10	10	3	3	4049	1	0	1	511.605	1531.79	3	1531.79	0.0003	0	67.26	5.3e-06	R	AEISMLEGAVLDIR	M	Oxidation (M)	0.00001000000000.0		C130904_012.11240.11240.3
														6		P15964	RecName: Full=Glutathione S-transferase class-mu 26 kDa isozyme; Short=GST 26; EC=2.5.1.18; AltName: Full=Sm26/1 antigen; AltName: Full=SmGST;	341	25613	10	10	3	3	4050	1	0	1	766.905	1531.8	2	1531.79	0.0043	0	82.16	7.6e-08	R	AEISMLEGAVLDIR	M	Oxidation (M)	0.00001000000000.0		C130904_012.11196.11196.2
														6		P15964	RecName: Full=Glutathione S-transferase class-mu 26 kDa isozyme; Short=GST 26; EC=2.5.1.18; AltName: Full=Sm26/1 antigen; AltName: Full=SmGST;	341	25613	10	10	3	3	4914	1	0	1	601.322	1800.94	3	1800.94	0.0027	1	61.31	0.0003	K	ERAEISMLEGAVLDIR	M				C130904_012.11412.11412.3
														6		P15964	RecName: Full=Glutathione S-transferase class-mu 26 kDa isozyme; Short=GST 26; EC=2.5.1.18; AltName: Full=Sm26/1 antigen; AltName: Full=SmGST;	341	25613	10	10	3	3	4915	1	0	1	901.479	1800.94	2	1800.94	0.0035	1	29.02	0.028	K	ERAEISMLEGAVLDIR	M				C130904_012.11419.11419.2
														6		P15964	RecName: Full=Glutathione S-transferase class-mu 26 kDa isozyme; Short=GST 26; EC=2.5.1.18; AltName: Full=Sm26/1 antigen; AltName: Full=SmGST;	341	25613	10	10	3	3	4959	1	0	1	606.651	1816.93	3	1816.94	-0.0037	1	58.31	0.00021	K	ERAEISMLEGAVLDIR	M	Oxidation (M)	0.0000001000000000.0		C130904_012.10675.10675.3
														6		P15964	RecName: Full=Glutathione S-transferase class-mu 26 kDa isozyme; Short=GST 26; EC=2.5.1.18; AltName: Full=Sm26/1 antigen; AltName: Full=SmGST;	341	25613	10	10	3	3	4960	1	0	1	909.475	1816.94	2	1816.94	-0.0001	1	34.54	0.0037	K	ERAEISMLEGAVLDIR	M	Oxidation (M)	0.0000001000000000.0		C130904_012.10699.10699.2
														6		P35661	RecName: Full=Glutathione S-transferase class-mu 26 kDa isozyme; Short=GST 26; EC=2.5.1.18; AltName: Full=Sm26/2 antigen;	153	22589	9	8	4	4	1162	1	0	1	506.318	1010.62	2	1010.62	-0.0014	1	35.11	0.0087	K	IKGLVQPTR	L				C130904_012.5448.5448.2
														6		P35661	RecName: Full=Glutathione S-transferase class-mu 26 kDa isozyme; Short=GST 26; EC=2.5.1.18; AltName: Full=Sm26/2 antigen;	153	22589	9	8	4	4	1169	1	0	1	507.237	1012.46	2	1012.46	0.0015	0	23.41	0.0064	K	HNMLGGCPK	E				C130904_012.4660.4660.2
														6		P35661	RecName: Full=Glutathione S-transferase class-mu 26 kDa isozyme; Short=GST 26; EC=2.5.1.18; AltName: Full=Sm26/2 antigen;	153	22589	9	8	4	4	1286	1	0	1	516.797	1031.58	2	1031.58	-0.0013	0	67.15	8.3e-05	K	LTQSMAILR	Y				C130904_012.7746.7746.2
														6		P35661	RecName: Full=Glutathione S-transferase class-mu 26 kDa isozyme; Short=GST 26; EC=2.5.1.18; AltName: Full=Sm26/2 antigen;	153	22589	9	8	4	4	1383	1	0	1	524.794	1047.57	2	1047.57	-0.0001	0	43.74	0.0009	K	LTQSMAILR	Y	Oxidation (M)	0.000010000.0		C130904_012.6131.6131.2
														6		P35661	RecName: Full=Glutathione S-transferase class-mu 26 kDa isozyme; Short=GST 26; EC=2.5.1.18; AltName: Full=Sm26/2 antigen;	153	22589	9	8	4	4	4290	1	0	1	401.7	1602.77	4	1602.76	0.0047	1	7.39	0.2	R	YIADKHNMLGGCPK	E				C130904_012.5802.5802.4
														6		P35661	RecName: Full=Glutathione S-transferase class-mu 26 kDa isozyme; Short=GST 26; EC=2.5.1.18; AltName: Full=Sm26/2 antigen;	153	22589	9	8	4	4	4291	1	0	1	802.392	1602.77	2	1602.76	0.005	1	46.4	4.5e-05	R	YIADKHNMLGGCPK	E				C130904_012.5788.5788.2
														6		P35661	RecName: Full=Glutathione S-transferase class-mu 26 kDa isozyme; Short=GST 26; EC=2.5.1.18; AltName: Full=Sm26/2 antigen;	153	22589	9	8	4	4	4292	1	0	1	535.264	1602.77	3	1602.76	0.0053	1	25.72	0.0039	R	YIADKHNMLGGCPK	E				C130904_012.5791.5791.3
														6		P35661	RecName: Full=Glutathione S-transferase class-mu 26 kDa isozyme; Short=GST 26; EC=2.5.1.18; AltName: Full=Sm26/2 antigen;	153	22589	9	8	4	4	4354	1	0	1	540.593	1618.76	3	1618.76	-0.0013	1	22.43	0.0079	R	YIADKHNMLGGCPK	E	Oxidation (M)	0.00000001000000.0		C130904_012.5010.5010.3
														6		P35661	RecName: Full=Glutathione S-transferase class-mu 26 kDa isozyme; Short=GST 26; EC=2.5.1.18; AltName: Full=Sm26/2 antigen;	153	22589	9	8	4	4	4355	1	0	1	810.387	1618.76	2	1618.76	-0.0009	1	31.53	0.0011	R	YIADKHNMLGGCPK	E	Oxidation (M)	0.00000001000000.0		C130904_012.4917.4917.2
														7	1	P02769	RecName: Full=Serum albumin; AltName: Full=BSA; AltName: Allergen=Bos d 6; Flags: Precursor;	923	71244	53	38	39	31	96	1	1	1	409.716	817.418	2	817.418	-0.0005	0	20.7	0.077	K	ATEEQLK	T				C130904_012.4094.4094.2
														7	1	P02769	RecName: Full=Serum albumin; AltName: Full=BSA; AltName: Allergen=Bos d 6; Flags: Precursor;	923	71244	53	38	39	31	232	1	1	1	424.255	846.496	2	846.496	0	1	11.72	0.67	R	LSQKFPK	A				C130904_012.4802.4802.2
														7	1	P02769	RecName: Full=Serum albumin; AltName: Full=BSA; AltName: Allergen=Bos d 6; Flags: Precursor;	923	71244	53	38	39	31	653	1	1	1	461.746	921.478	2	921.481	-0.0028	0	12.55	0.066	K	AEFVEVTK	L				C130904_012.6616.6616.2
														7	1	P02769	RecName: Full=Serum albumin; AltName: Full=BSA; AltName: Allergen=Bos d 6; Flags: Precursor;	923	71244	53	38	39	31	689	1	1	0	464.25	926.485	2	926.486	-0.0009	0	17.95	0.11	K	YLYEIAR	R				C130904_012.8295.8295.2
														7	1	P02769	RecName: Full=Serum albumin; AltName: Full=BSA; AltName: Allergen=Bos d 6; Flags: Precursor;	923	71244	53	38	39	31	1107	1	1	1	501.298	1000.58	2	1000.58	-0.0014	1	23.28	0.048	R	ALKAWSVAR	L				C130904_012.6695.6695.2
														7	1	P02769	RecName: Full=Serum albumin; AltName: Full=BSA; AltName: Allergen=Bos d 6; Flags: Precursor;	923	71244	53	38	39	31	1177	1	1	1	507.812	1013.61	2	1013.61	-0.0019	0	34.46	0.049	K	QTALVELLK	H				C130904_012.9922.9922.2
														7	1	P02769	RecName: Full=Serum albumin; AltName: Full=BSA; AltName: Allergen=Bos d 6; Flags: Precursor;	923	71244	53	38	39	31	1491	1	1	1	534.724	1067.43	2	1067.43	-0.0008	0	1.32	0.75	K	QNCDQFEK	L				C130904_012.4675.4675.2
														7	1	P02769	RecName: Full=Serum albumin; AltName: Full=BSA; AltName: Allergen=Bos d 6; Flags: Precursor;	923	71244	53	38	39	31	1514	1	1	1	536.758	1071.5	2	1071.5	-0.0001	0	19.95	0.013	K	SHCIAEVEK	D				C130904_012.4728.4728.2
														7	1	P02769	RecName: Full=Serum albumin; AltName: Full=BSA; AltName: Allergen=Bos d 6; Flags: Precursor;	923	71244	53	38	39	31	1912	1	1	0	569.752	1137.49	2	1137.49	-0.0012	0	39.93	0.00018	K	CCTESLVNR	R				C130904_012.5617.5617.2
														7	1	P02769	RecName: Full=Serum albumin; AltName: Full=BSA; AltName: Allergen=Bos d 6; Flags: Precursor;	923	71244	53	38	39	31	1933	1	1	1	571.86	1141.71	2	1141.71	-0.0017	1	56.39	0.00019	K	KQTALVELLK	H				C130904_012.8476.8476.2
														7	1	P02769	RecName: Full=Serum albumin; AltName: Full=BSA; AltName: Allergen=Bos d 6; Flags: Precursor;	923	71244	53	38	39	31	2089	1	1	1	583.749	1165.48	2	1165.49	-0.0024	0	31.17	0.0012	R	CCTKPESER	M				C130904_012.3477.3477.2
														7	1	P02769	RecName: Full=Serum albumin; AltName: Full=BSA; AltName: Allergen=Bos d 6; Flags: Precursor;	923	71244	53	38	39	31	2239	1	1	1	597.305	1192.6	2	1192.59	0.0003	1	8.25	0.17	R	DTHKSEIAHR	F				C130904_012.3366.3366.2
														7	1	P02769	RecName: Full=Serum albumin; AltName: Full=BSA; AltName: Allergen=Bos d 6; Flags: Precursor;	923	71244	53	38	39	31	2634	1	1	1	625.312	1248.61	2	1248.61	-0.0042	1	21.7	0.025	R	FKDLGEEHFK	G				C130904_012.6228.6228.2
														7	1	P02769	RecName: Full=Serum albumin; AltName: Full=BSA; AltName: Allergen=Bos d 6; Flags: Precursor;	923	71244	53	38	39	31	2635	1	1	1	417.211	1248.61	3	1248.61	-0.0017	1	36.56	0.00065	R	FKDLGEEHFK	G				C130904_012.6226.6226.3
														7	1	P02769	RecName: Full=Serum albumin; AltName: Full=BSA; AltName: Allergen=Bos d 6; Flags: Precursor;	923	71244	53	38	39	31	2952	1	1	1	646.303	1290.59	2	1290.59	-0.0037	0	2.27	0.61	K	ECCDKPLLEK	S				C130904_012.5385.5385.2
														7	1	P02769	RecName: Full=Serum albumin; AltName: Full=BSA; AltName: Allergen=Bos d 6; Flags: Precursor;	923	71244	53	38	39	31	3046	1	1	1	653.36	1304.71	2	1304.71	-0.003	0	19.74	0.014	K	HLVDEPQNLIK	Q				C130904_012.7520.7520.2
														7	1	P02769	RecName: Full=Serum albumin; AltName: Full=BSA; AltName: Allergen=Bos d 6; Flags: Precursor;	923	71244	53	38	39	31	3047	1	1	1	435.91	1304.71	3	1304.71	-0.0019	0	1.14	0.82	K	HLVDEPQNLIK	Q				C130904_012.7560.7560.3
														7	1	P02769	RecName: Full=Serum albumin; AltName: Full=BSA; AltName: Allergen=Bos d 6; Flags: Precursor;	923	71244	53	38	39	31	3518	1	1	1	700.35	1398.68	2	1398.69	-0.0003	0	42.17	0.00011	K	TVMENFVAFVDK	C				C130904_012.11440.11440.2
														7	1	P02769	RecName: Full=Serum albumin; AltName: Full=BSA; AltName: Allergen=Bos d 6; Flags: Precursor;	923	71244	53	38	39	31	3585	1	1	1	708.346	1414.68	2	1414.68	-0.0026	0	54.35	8e-06	K	TVMENFVAFVDK	C	Oxidation (M)	0.001000000000.0		C130904_012.10127.10127.2
														7	1	P02769	RecName: Full=Serum albumin; AltName: Full=BSA; AltName: Allergen=Bos d 6; Flags: Precursor;	923	71244	53	38	39	31	3600	1	1	1	710.349	1418.68	2	1418.69	-0.0025	0	2.21	0.62	K	SLHTLFGDELCK	V				C130904_012.9059.9059.2
														7	1	P02769	RecName: Full=Serum albumin; AltName: Full=BSA; AltName: Allergen=Bos d 6; Flags: Precursor;	923	71244	53	38	39	31	3601	1	1	1	473.902	1418.69	3	1418.69	-0.001	0	9.96	0.12	K	SLHTLFGDELCK	V				C130904_012.9080.9080.3
														7	1	P02769	RecName: Full=Serum albumin; AltName: Full=BSA; AltName: Allergen=Bos d 6; Flags: Precursor;	923	71244	53	38	39	31	3692	1	1	1	720.408	1438.8	2	1438.8	-0.0028	1	13.47	0.21	R	RHPEYAVSVLLR	L				C130904_012.8199.8199.2
														7	1	P02769	RecName: Full=Serum albumin; AltName: Full=BSA; AltName: Allergen=Bos d 6; Flags: Precursor;	923	71244	53	38	39	31	3693	1	1	1	480.609	1438.81	3	1438.8	0.0007	1	36.15	0.00088	R	RHPEYAVSVLLR	L				C130904_012.8210.8210.3
														7	1	P02769	RecName: Full=Serum albumin; AltName: Full=BSA; AltName: Allergen=Bos d 6; Flags: Precursor;	923	71244	53	38	39	31	3711	1	1	1	722.324	1442.63	2	1442.63	-0.0022	0	38.51	0.00062	K	YICDNQDTISSK	L				C130904_012.6074.6074.2
														7	1	P02769	RecName: Full=Serum albumin; AltName: Full=BSA; AltName: Allergen=Bos d 6; Flags: Precursor;	923	71244	53	38	39	31	3712	2	1	1	722.326	1442.64	2	1442.63	0.0017	0	9.97	1.3	K	YICDNQDTISSK	L				C130904_012.5800.5800.2
														7	1	P02769	RecName: Full=Serum albumin; AltName: Full=BSA; AltName: Allergen=Bos d 6; Flags: Precursor;	923	71244	53	38	39	31	3774	1	1	1	732.298	1462.58	2	1462.58	0.0004	0	35.22	0.0005	K	TCVADESHAGCEK	S				C130904_012.4205.4205.2
														7	1	P02769	RecName: Full=Serum albumin; AltName: Full=BSA; AltName: Allergen=Bos d 6; Flags: Precursor;	923	71244	53	38	39	31	3775	1	1	1	488.535	1462.58	3	1462.58	0.0019	0	12.99	0.06	K	TCVADESHAGCEK	S				C130904_012.4214.4214.3
														7	1	P02769	RecName: Full=Serum albumin; AltName: Full=BSA; AltName: Allergen=Bos d 6; Flags: Precursor;	923	71244	53	38	39	31	3846	1	1	1	740.401	1478.79	2	1478.79	-0.0012	0	68.05	4.2e-07	K	LGEYGFQNALIVR	Y				C130904_012.10710.10710.2
														7	1	P02769	RecName: Full=Serum albumin; AltName: Full=BSA; AltName: Allergen=Bos d 6; Flags: Precursor;	923	71244	53	38	39	31	3930	1	1	1	751.807	1501.6	2	1501.61	-0.0069	0	19.69	0.014	K	EYEATLEECCAK	D				C130904_012.6887.6887.2
														7	1	P02769	RecName: Full=Serum albumin; AltName: Full=BSA; AltName: Allergen=Bos d 6; Flags: Precursor;	923	71244	53	38	39	31	3967	1	1	0	756.424	1510.83	2	1510.84	-0.0024	0	56	5.6e-06	K	VPQVSTPTLVEVSR	S				C130904_012.9050.9050.2
														7	1	P02769	RecName: Full=Serum albumin; AltName: Full=BSA; AltName: Allergen=Bos d 6; Flags: Precursor;	923	71244	53	38	39	31	4047	1	1	1	766.89	1531.77	2	1531.77	-0.008	1	32.64	0.005	K	LKECCDKPLLEK	S				C130904_012.5459.5459.2
														7	1	P02769	RecName: Full=Serum albumin; AltName: Full=BSA; AltName: Allergen=Bos d 6; Flags: Precursor;	923	71244	53	38	39	31	4048	1	1	1	511.597	1531.77	3	1531.77	-0.0036	1	22.45	0.039	K	LKECCDKPLLEK	S				C130904_012.5453.5453.3
														7	1	P02769	RecName: Full=Serum albumin; AltName: Full=BSA; AltName: Allergen=Bos d 6; Flags: Precursor;	923	71244	53	38	39	31	4089	1	1	1	513.944	1538.81	3	1538.81	-0.0009	1	27.46	0.0027	R	LCVLHEKTPVSEK	V				C130904_012.5983.5983.3
														7	1	P02769	RecName: Full=Serum albumin; AltName: Full=BSA; AltName: Allergen=Bos d 6; Flags: Precursor;	923	71244	53	38	39	31	4169	1	1	1	784.376	1566.74	2	1566.74	0.0014	0	65.34	7.5e-07	K	DAFLGSFLYEYSR	R				C130904_012.12243.12243.2
														7	1	P02769	RecName: Full=Serum albumin; AltName: Full=BSA; AltName: Allergen=Bos d 6; Flags: Precursor;	923	71244	53	38	39	31	4204	1	1	1	526.261	1575.76	3	1575.76	0.0015	0	36.66	0.00036	K	LKPDPNTLCDEFK	A				C130904_012.8206.8206.3
														7	1	P02769	RecName: Full=Serum albumin; AltName: Full=BSA; AltName: Allergen=Bos d 6; Flags: Precursor;	923	71244	53	38	39	31	4438	1	1	0	820.472	1638.93	2	1638.93	-0.0017	1	18.12	0.02	R	KVPQVSTPTLVEVSR	S				C130904_012.8172.8172.2
														7	1	P02769	RecName: Full=Serum albumin; AltName: Full=BSA; AltName: Allergen=Bos d 6; Flags: Precursor;	923	71244	53	38	39	31	4439	1	1	0	547.317	1638.93	3	1638.93	-0.0004	1	47.52	0.00011	R	KVPQVSTPTLVEVSR	S				C130904_012.8170.8170.3
														7	1	P02769	RecName: Full=Serum albumin; AltName: Full=BSA; AltName: Allergen=Bos d 6; Flags: Precursor;	923	71244	53	38	39	31	4599	1	1	1	846.976	1691.94	2	1691.93	0.0019	1	82.69	1.8e-08	K	AEFVEVTKLVTDLTK	V				C130904_012.11591.11591.2
														7	1	P02769	RecName: Full=Serum albumin; AltName: Full=BSA; AltName: Allergen=Bos d 6; Flags: Precursor;	923	71244	53	38	39	31	4600	1	1	1	564.987	1691.94	3	1691.93	0.0044	1	58.02	3.6e-06	K	AEFVEVTKLVTDLTK	V				C130904_012.11585.11585.3
														7	1	P02769	RecName: Full=Serum albumin; AltName: Full=BSA; AltName: Allergen=Bos d 6; Flags: Precursor;	923	71244	53	38	39	31	4698	1	1	1	862.922	1723.83	2	1723.83	0.0013	0	67.81	4.4e-07	R	MPCTEDYLSLILNR	L				C130904_012.12263.12263.2
														7	1	P02769	RecName: Full=Serum albumin; AltName: Full=BSA; AltName: Allergen=Bos d 6; Flags: Precursor;	923	71244	53	38	39	31	4739	1	1	1	580.948	1739.82	3	1739.82	0.0014	0	24.48	0.012	R	MPCTEDYLSLILNR	L	Oxidation (M)	0.10000000000000.0		C130904_012.11929.11929.3
														7	1	P02769	RecName: Full=Serum albumin; AltName: Full=BSA; AltName: Allergen=Bos d 6; Flags: Precursor;	923	71244	53	38	39	31	4740	1	1	1	870.92	1739.83	2	1739.82	0.0037	0	99.71	4.5e-10	R	MPCTEDYLSLILNR	L	Oxidation (M)	0.10000000000000.0		C130904_012.11925.11925.2
														7	1	P02769	RecName: Full=Serum albumin; AltName: Full=BSA; AltName: Allergen=Bos d 6; Flags: Precursor;	923	71244	53	38	39	31	5130	1	1	1	627.645	1879.91	3	1879.91	-0.002	0	3.04	0.52	R	RPCFSALTPDETYVPK	A				C130904_012.8985.8985.3
														7	1	P02769	RecName: Full=Serum albumin; AltName: Full=BSA; AltName: Allergen=Bos d 6; Flags: Precursor;	923	71244	53	38	39	31	5131	1	1	1	940.963	1879.91	2	1879.91	-0.0017	0	25.87	0.0037	R	RPCFSALTPDETYVPK	A				C130904_012.9000.9000.2
														7	1	P02769	RecName: Full=Serum albumin; AltName: Full=BSA; AltName: Allergen=Bos d 6; Flags: Precursor;	923	71244	53	38	39	31	5132	1	1	1	627.645	1879.91	3	1879.91	0.0002	0	6.46	0.25	R	RPCFSALTPDETYVPK	A				C130904_012.9012.9012.3
														7	1	P02769	RecName: Full=Serum albumin; AltName: Full=BSA; AltName: Allergen=Bos d 6; Flags: Precursor;	923	71244	53	38	39	31	5147	1	1	1	630.315	1887.92	3	1887.92	0.0036	0	26.23	0.0035	R	HPYFYAPELLYYANK	Y				C130904_012.11260.11260.3
														7	1	P02769	RecName: Full=Serum albumin; AltName: Full=BSA; AltName: Allergen=Bos d 6; Flags: Precursor;	923	71244	53	38	39	31	5178	1	1	1	636.644	1906.91	3	1906.91	-0.0027	0	42.89	0.00029	K	LFTFHADICTLPDTEK	Q				C130904_012.10180.10180.3
														7	1	P02769	RecName: Full=Serum albumin; AltName: Full=BSA; AltName: Allergen=Bos d 6; Flags: Precursor;	923	71244	53	38	39	31	5474	1	1	1	673.991	2018.95	3	2018.96	-0.0096	1	28.66	0.0021	K	LKPDPNTLCDEFKADEK	K				C130904_012.8104.8104.3
														7	1	P02769	RecName: Full=Serum albumin; AltName: Full=BSA; AltName: Allergen=Bos d 6; Flags: Precursor;	923	71244	53	38	39	31	5542	1	1	1	682.347	2044.02	3	2044.02	-0.0009	1	18.84	0.017	R	RHPYFYAPELLYYANK	Y				C130904_012.10414.10414.3
														7	1	P02769	RecName: Full=Serum albumin; AltName: Full=BSA; AltName: Allergen=Bos d 6; Flags: Precursor;	923	71244	53	38	39	31	5931	1	1	1	733.706	2198.1	3	2198.09	0.003	1	85.05	1.1e-08	K	ATEEQLKTVMENFVAFVDK	C				C130904_012.12568.12568.3
														7	1	P02769	RecName: Full=Serum albumin; AltName: Full=BSA; AltName: Allergen=Bos d 6; Flags: Precursor;	923	71244	53	38	39	31	6137	1	1	1	767.698	2300.07	3	2300.07	-0.0023	1	65.26	7.6e-07	K	NYQEAKDAFLGSFLYEYSR	R				C130904_012.11729.11729.3
														7	1	P02769	RecName: Full=Serum albumin; AltName: Full=BSA; AltName: Allergen=Bos d 6; Flags: Precursor;	923	71244	53	38	39	31	6495	1	1	1	625.303	2497.18	4	2497.18	0.0001	1	16.32	0.029	K	AFDEKLFTFHADICTLPDTEK	Q				C130904_012.10702.10702.4
														7	1	P02769	RecName: Full=Serum albumin; AltName: Full=BSA; AltName: Allergen=Bos d 6; Flags: Precursor;	923	71244	53	38	39	31	6547	1	1	1	843.746	2528.21	3	2528.21	0.0031	1	42.23	0.00011	K	QNCDQFEKLGEYGFQNALIVR	Y				C130904_012.11134.11134.3
														7	2	P02768	RecName: Full=Serum albumin; Flags: Precursor;	874	71317	55	40	41	30	92	1	0	1	409.243	816.471	2	816.471	0.0003	1	11.42	0.43	K	ATKEQLK	A				C130904_012.3354.3354.2
														7	2	P02768	RecName: Full=Serum albumin; Flags: Precursor;	874	71317	55	40	41	30	417	1	0	1	440.726	879.437	2	879.434	0.0028	0	22.09	0.014	K	AEFAEVSK	L				C130904_012.5646.5646.2
														7	2	P02768	RecName: Full=Serum albumin; Flags: Precursor;	874	71317	55	40	41	30	689	1	0	0	464.25	926.485	2	926.486	-0.0009	0	17.95	0.11	K	YLYEIAR	R				C130904_012.8295.8295.2
														7	2	P02768	RecName: Full=Serum albumin; Flags: Precursor;	874	71317	55	40	41	30	724	1	0	1	467.261	932.508	2	932.511	-0.003	0	36.15	0.048	K	LCTVATLR	E				C130904_012.6891.6891.2
														7	2	P02768	RecName: Full=Serum albumin; Flags: Precursor;	874	71317	55	40	41	30	755	1	0	1	470.726	939.438	2	939.441	-0.0025	0	44.67	6.5e-05	K	DDNPNLPR	L				C130904_012.5381.5381.2
														7	2	P02768	RecName: Full=Serum albumin; Flags: Precursor;	874	71317	55	40	41	30	998	1	0	1	492.749	983.484	2	983.481	0.0029	0	54.9	7.1e-05	K	TYETTLEK	C				C130904_012.5850.5850.2
														7	2	P02768	RecName: Full=Serum albumin; Flags: Precursor;	874	71317	55	40	41	30	1102	1	0	1	500.805	999.596	2	999.596	-0.0001	0	34.06	0.0015	K	QTALVELVK	H				C130904_012.8686.8686.2
														7	2	P02768	RecName: Full=Serum albumin; Flags: Precursor;	874	71317	55	40	41	30	1112	1	0	1	501.783	1001.55	2	1001.55	0.0006	1	4.22	0.69	K	TPVSDRVTK	C				C130904_012.4223.4223.2
														7	2	P02768	RecName: Full=Serum albumin; Flags: Precursor;	874	71317	55	40	41	30	1172	1	0	1	507.303	1012.59	2	1012.59	0.0002	0	8.16	0.17	K	LVAASQAALGL	-				C130904_012.10192.10192.2
														7	2	P02768	RecName: Full=Serum albumin; Flags: Precursor;	874	71317	55	40	41	30	1425	1	0	1	528.297	1054.58	2	1054.58	-0.0013	1	45.56	0.00013	K	KYLYEIAR	R				C130904_012.7283.7283.2
														7	2	P02768	RecName: Full=Serum albumin; Flags: Precursor;	874	71317	55	40	41	30	1528	1	0	1	537.774	1073.53	2	1073.54	-0.0014	1	9.37	0.15	K	LDELRDEGK	A				C130904_012.4902.4902.2
														7	2	P02768	RecName: Full=Serum albumin; Flags: Precursor;	874	71317	55	40	41	30	1855	1	0	1	564.852	1127.69	2	1127.69	-0.0014	1	36.61	0.00063	K	KQTALVELVK	H				C130904_012.7335.7335.2
														7	2	P02768	RecName: Full=Serum albumin; Flags: Precursor;	874	71317	55	40	41	30	1912	1	0	0	569.752	1137.49	2	1137.49	-0.0012	0	39.93	0.00018	K	CCTESLVNR	R				C130904_012.5617.5617.2
														7	2	P02768	RecName: Full=Serum albumin; Flags: Precursor;	874	71317	55	40	41	30	1979	1	0	1	575.292	1148.57	2	1148.57	0.0008	1	14.36	0.045	R	DAHKSEVAHR	F				C130904_012.3079.3079.2
														7	2	P02768	RecName: Full=Serum albumin; Flags: Precursor;	874	71317	55	40	41	30	1980	1	0	1	575.31	1148.61	2	1148.61	-0.0023	0	10.52	0.1	K	LVNEVTEFAK	T				C130904_012.8264.8264.2
														7	2	P02768	RecName: Full=Serum albumin; Flags: Precursor;	874	71317	55	40	41	30	2264	1	0	1	599.282	1196.55	2	1196.55	-0.0008	1	26.45	0.0033	K	DVCKNYAEAK	D				C130904_012.4723.4723.2
														7	2	P02768	RecName: Full=Serum albumin; Flags: Precursor;	874	71317	55	40	41	30	2463	1	0	1	613.805	1225.6	2	1225.6	-0.002	1	31.41	0.0072	R	FKDLGEENFK	A				C130904_012.7014.7014.2
														7	2	P02768	RecName: Full=Serum albumin; Flags: Precursor;	874	71317	55	40	41	30	2464	1	0	1	409.54	1225.6	3	1225.6	-0.0008	1	18.38	0.019	R	FKDLGEENFK	A				C130904_012.6996.6996.3
														7	2	P02768	RecName: Full=Serum albumin; Flags: Precursor;	874	71317	55	40	41	30	2657	1	0	1	626.832	1251.65	2	1251.65	0.0003	1	15.77	0.036	R	FPKAEFAEVSK	L				C130904_012.7349.7349.2
														7	2	P02768	RecName: Full=Serum albumin; Flags: Precursor;	874	71317	55	40	41	30	3085	1	0	1	656.374	1310.73	2	1310.73	-0.0021	0	62.37	5.8e-06	R	HPDYSVVLLLR	L				C130904_012.10463.10463.2
														7	2	P02768	RecName: Full=Serum albumin; Flags: Precursor;	874	71317	55	40	41	30	3331	1	0	1	679.816	1357.62	2	1357.62	-0.0056	0	65.68	6.9e-07	K	AVMDDFAAFVEK	C	Oxidation (M)	0.001000000000.0		C130904_012.10072.10072.2
														7	2	P02768	RecName: Full=Serum albumin; Flags: Precursor;	874	71317	55	40	41	30	3396	1	0	1	686.288	1370.56	2	1370.56	0.0019	0	66.81	5.4e-07	K	AAFTECCQAADK	A				C130904_012.5622.5622.2
														7	2	P02768	RecName: Full=Serum albumin; Flags: Precursor;	874	71317	55	40	41	30	3673	1	0	1	717.768	1433.52	2	1433.53	-0.0045	0	63.86	1.3e-06	R	ETYGEMADCCAK	Q				C130904_012.6392.6392.2
														7	2	P02768	RecName: Full=Serum albumin; Flags: Precursor;	874	71317	55	40	41	30	3711	2	0	1	722.324	1442.63	2	1442.63	-0.0022	0	4.02	1.7	K	YICENQDSISSK	L				C130904_012.6074.6074.2
														7	2	P02768	RecName: Full=Serum albumin; Flags: Precursor;	874	71317	55	40	41	30	3712	1	0	1	722.326	1442.64	2	1442.63	0.0017	0	20.27	0.12	K	YICENQDSISSK	L				C130904_012.5800.5800.2
														7	2	P02768	RecName: Full=Serum albumin; Flags: Precursor;	874	71317	55	40	41	30	3726	1	0	1	725.766	1449.52	2	1449.52	-0.0044	0	46.22	4.9e-05	R	ETYGEMADCCAK	Q	Oxidation (M)	0.000001000000.0		C130904_012.5153.5153.2
														7	2	P02768	RecName: Full=Serum albumin; Flags: Precursor;	874	71317	55	40	41	30	3799	1	0	1	489.952	1466.83	3	1466.84	-0.0016	1	27.69	0.0025	R	RHPDYSVVLLLR	L				C130904_012.9547.9547.3
														7	2	P02768	RecName: Full=Serum albumin; Flags: Precursor;	874	71317	55	40	41	30	3800	1	0	1	734.425	1466.84	2	1466.84	0.0005	1	21.32	0.01	R	RHPDYSVVLLLR	L				C130904_012.9567.9567.2
														7	2	P02768	RecName: Full=Serum albumin; Flags: Precursor;	874	71317	55	40	41	30	3917	1	0	1	749.794	1497.57	2	1497.57	0.0018	0	86.95	7e-09	K	TCVADESAENCDK	S				C130904_012.4714.4714.2
														7	2	P02768	RecName: Full=Serum albumin; Flags: Precursor;	874	71317	55	40	41	30	3967	1	0	0	756.424	1510.83	2	1510.84	-0.0024	0	56	5.6e-06	K	VPQVSTPTLVEVSR	N				C130904_012.9050.9050.2
														7	2	P02768	RecName: Full=Serum albumin; Flags: Precursor;	874	71317	55	40	41	30	4101	1	0	1	516.271	1545.79	3	1545.79	0.0007	1	9.74	0.95	K	LKECCEKPLLEK	S				C130904_012.5505.5505.3
														7	2	P02768	RecName: Full=Serum albumin; Flags: Precursor;	874	71317	55	40	41	30	4102	1	0	1	773.904	1545.79	2	1545.79	0.0047	1	28.18	0.024	K	LKECCEKPLLEK	S				C130904_012.5508.5508.2
														7	2	P02768	RecName: Full=Serum albumin; Flags: Precursor;	874	71317	55	40	41	30	4120	1	0	1	518.203	1551.59	3	1551.59	-0.002	0	11.43	0.32	K	CCAAADPHECYAK	V				C130904_012.4962.4962.3
														7	2	P02768	RecName: Full=Serum albumin; Flags: Precursor;	874	71317	55	40	41	30	4369	1	0	1	812.402	1622.79	2	1622.78	0.0086	0	29.76	0.0016	K	DVFLGMFLYEYAR	R				C130904_012.12863.12863.2
														7	2	P02768	RecName: Full=Serum albumin; Flags: Precursor;	874	71317	55	40	41	30	4387	1	0	1	543.246	1626.72	3	1626.72	-0.0023	2	65.33	7.5e-07	K	ADDKETCFAEEGKK	L				C130904_012.4820.4820.3
														7	2	P02768	RecName: Full=Serum albumin; Flags: Precursor;	874	71317	55	40	41	30	4388	1	0	1	814.367	1626.72	2	1626.72	0.0003	2	15.3	0.037	K	ADDKETCFAEEGKK	L				C130904_012.4856.4856.2
														7	2	P02768	RecName: Full=Serum albumin; Flags: Precursor;	874	71317	55	40	41	30	4433	1	0	1	820.395	1638.78	2	1638.78	0.0006	0	29.97	0.0015	K	DVFLGMFLYEYAR	R	Oxidation (M)	0.0000010000000.0		C130904_012.12566.12566.2
														7	2	P02768	RecName: Full=Serum albumin; Flags: Precursor;	874	71317	55	40	41	30	4438	1	0	0	820.472	1638.93	2	1638.93	-0.0017	1	18.12	0.02	K	KVPQVSTPTLVEVSR	N				C130904_012.8172.8172.2
														7	2	P02768	RecName: Full=Serum albumin; Flags: Precursor;	874	71317	55	40	41	30	4439	1	0	0	547.317	1638.93	3	1638.93	-0.0004	1	47.52	0.00011	K	KVPQVSTPTLVEVSR	N				C130904_012.8170.8170.3
														7	2	P02768	RecName: Full=Serum albumin; Flags: Precursor;	874	71317	55	40	41	30	4480	1	0	1	825.95	1649.89	2	1649.89	-0.0013	1	52.47	1.2e-05	K	AEFAEVSKLVTDLTK	V				C130904_012.11424.11424.2
														7	2	P02768	RecName: Full=Serum albumin; Flags: Precursor;	874	71317	55	40	41	30	4481	1	0	1	550.97	1649.89	3	1649.89	-0.0004	1	38.15	0.00026	K	AEFAEVSKLVTDLTK	V				C130904_012.11409.11409.3
														7	2	P02768	RecName: Full=Serum albumin; Flags: Precursor;	874	71317	55	40	41	30	4751	1	0	1	581.634	1741.88	3	1741.89	-0.0064	0	32.09	0.00098	R	HPYFYAPELLFFAK	R				C130904_012.12175.12175.3
														7	2	P02768	RecName: Full=Serum albumin; Flags: Precursor;	874	71317	55	40	41	30	4752	1	0	1	871.953	1741.89	2	1741.89	0.0041	0	7.81	0.18	R	HPYFYAPELLFFAK	R				C130904_012.12205.12205.2
														7	2	P02768	RecName: Full=Serum albumin; Flags: Precursor;	874	71317	55	40	41	30	5037	1	0	1	614.311	1839.91	3	1839.91	0.0029	1	56.54	1.7e-05	K	EQLKAVMDDFAAFVEK	C				C130904_012.11762.11762.3
														7	2	P02768	RecName: Full=Serum albumin; Flags: Precursor;	874	71317	55	40	41	30	5160	1	0	1	633.672	1897.99	3	1897.99	0.0059	1	12.45	0.068	R	RHPYFYAPELLFFAK	R				C130904_012.11519.11519.3
														7	2	P02768	RecName: Full=Serum albumin; Flags: Precursor;	874	71317	55	40	41	30	5182	1	0	1	637.646	1909.92	3	1909.92	-0.0069	0	16.09	0.12	R	RPCFSALEVDETYVPK	E				C130904_012.9681.9681.3
														7	2	P02768	RecName: Full=Serum albumin; Flags: Precursor;	874	71317	55	40	41	30	5544	1	0	1	682.37	2044.09	3	2044.09	-0.0014	0	16.4	0.029	K	VFDEFKPLVEEPQNLIK	Q				C130904_012.11084.11084.3
														7	2	P02768	RecName: Full=Serum albumin; Flags: Precursor;	874	71317	55	40	41	30	5545	1	0	1	1023.05	2044.09	2	2044.09	0.0044	0	14.27	0.046	K	VFDEFKPLVEEPQNLIK	Q				C130904_012.11100.11100.2
														7	2	P02768	RecName: Full=Serum albumin; Flags: Precursor;	874	71317	55	40	41	30	6168	1	0	1	772.705	2315.09	3	2315.09	0.0004	1	53.83	9e-06	K	NYAEAKDVFLGMFLYEYAR	R	Oxidation (M)	0.0000000000010000000.0		C130904_012.12040.12040.3
														7	2	P02768	RecName: Full=Serum albumin; Flags: Precursor;	874	71317	55	40	41	30	6659	1	0	1	659.812	2635.22	4	2635.22	-0.0022	2	12.22	0.071	K	QEPERNECFLQHKDDNPNLPR	L				C130904_012.6749.6749.4
														7	2	P02768	RecName: Full=Serum albumin; Flags: Precursor;	874	71317	55	40	41	30	6813	1	0	1	556.477	2777.35	5	2777.35	-0.0031	1	19.54	0.015	R	LVRPEVDVMCTAFHDNEETFLKK	Y				C130904_012.10045.10045.5
														7	2	P02768	RecName: Full=Serum albumin; Flags: Precursor;	874	71317	55	40	41	30	6814	1	0	1	695.345	2777.35	4	2777.35	0.0007	1	14.81	0.12	R	LVRPEVDVMCTAFHDNEETFLKK	Y				C130904_012.10027.10027.4
														7	2	P02768	RecName: Full=Serum albumin; Flags: Precursor;	874	71317	55	40	41	30	6840	1	0	1	699.344	2793.35	4	2793.35	-0.0007	1	29.45	0.0017	R	LVRPEVDVMCTAFHDNEETFLKK	Y	Oxidation (M)	0.00000000100000000000000.0		C130904_012.8941.8941.4
														7	2	P02768	RecName: Full=Serum albumin; Flags: Precursor;	874	71317	55	40	41	30	6841	1	0	1	559.677	2793.35	5	2793.35	-0.0003	1	24.29	0.0055	R	LVRPEVDVMCTAFHDNEETFLKK	Y	Oxidation (M)	0.00000000100000000000000.0		C130904_012.8929.8929.5
														7	2	P02768	RecName: Full=Serum albumin; Flags: Precursor;	874	71317	55	40	41	30	6927	1	0	1	992.12	2973.34	3	2973.34	0.0019	0	41.78	0.00012	K	SHCIAEVENDEMPADLPSLAADFVESK	D				C130904_012.11822.11822.3
														7		Q5NVH5	RecName: Full=Serum albumin; Flags: Precursor;	759	71430	47	35	35	26	92	1	0	1	409.243	816.471	2	816.471	0.0003	1	11.42	0.43	K	ATKEQLK	T				C130904_012.3354.3354.2
														7		Q5NVH5	RecName: Full=Serum albumin; Flags: Precursor;	759	71430	47	35	35	26	417	1	0	1	440.726	879.437	2	879.434	0.0028	0	22.09	0.014	K	AEFAEVSK	L				C130904_012.5646.5646.2
														7		Q5NVH5	RecName: Full=Serum albumin; Flags: Precursor;	759	71430	47	35	35	26	689	1	0	0	464.25	926.485	2	926.486	-0.0009	0	17.95	0.11	K	YLYEIAR	R				C130904_012.8295.8295.2
														7		Q5NVH5	RecName: Full=Serum albumin; Flags: Precursor;	759	71430	47	35	35	26	724	1	0	1	467.261	932.508	2	932.511	-0.003	0	36.15	0.048	K	LCTVATLR	E				C130904_012.6891.6891.2
														7		Q5NVH5	RecName: Full=Serum albumin; Flags: Precursor;	759	71430	47	35	35	26	755	1	0	1	470.726	939.438	2	939.441	-0.0025	0	44.67	6.5e-05	K	DDNPNLPR	L				C130904_012.5381.5381.2
														7		Q5NVH5	RecName: Full=Serum albumin; Flags: Precursor;	759	71430	47	35	35	26	998	1	0	1	492.749	983.484	2	983.481	0.0029	0	54.9	7.1e-05	K	TYETTLEK	C				C130904_012.5850.5850.2
														7		Q5NVH5	RecName: Full=Serum albumin; Flags: Precursor;	759	71430	47	35	35	26	1102	1	0	1	500.805	999.596	2	999.596	-0.0001	0	34.06	0.0015	K	QTALVELVK	H				C130904_012.8686.8686.2
														7		Q5NVH5	RecName: Full=Serum albumin; Flags: Precursor;	759	71430	47	35	35	26	1172	1	0	1	507.303	1012.59	2	1012.59	0.0002	0	8.16	0.17	K	LVAASQAALGL	-				C130904_012.10192.10192.2
														7		Q5NVH5	RecName: Full=Serum albumin; Flags: Precursor;	759	71430	47	35	35	26	1425	1	0	1	528.297	1054.58	2	1054.58	-0.0013	1	45.56	0.00013	K	KYLYEIAR	R				C130904_012.7283.7283.2
														7		Q5NVH5	RecName: Full=Serum albumin; Flags: Precursor;	759	71430	47	35	35	26	1528	1	0	1	537.774	1073.53	2	1073.54	-0.0014	1	9.37	0.15	K	LDELRDEGK	A				C130904_012.4902.4902.2
														7		Q5NVH5	RecName: Full=Serum albumin; Flags: Precursor;	759	71430	47	35	35	26	1855	1	0	1	564.852	1127.69	2	1127.69	-0.0014	1	36.61	0.00063	K	KQTALVELVK	H				C130904_012.7335.7335.2
														7		Q5NVH5	RecName: Full=Serum albumin; Flags: Precursor;	759	71430	47	35	35	26	1912	1	0	0	569.752	1137.49	2	1137.49	-0.0012	0	39.93	0.00018	K	CCTESLVNR	R				C130904_012.5617.5617.2
														7		Q5NVH5	RecName: Full=Serum albumin; Flags: Precursor;	759	71430	47	35	35	26	1979	1	0	1	575.292	1148.57	2	1148.57	0.0008	1	14.36	0.045	R	DAHKSEVAHR	F				C130904_012.3079.3079.2
														7		Q5NVH5	RecName: Full=Serum albumin; Flags: Precursor;	759	71430	47	35	35	26	1980	1	0	1	575.31	1148.61	2	1148.61	-0.0023	0	10.52	0.1	K	LVNEVTEFAK	T				C130904_012.8264.8264.2
														7		Q5NVH5	RecName: Full=Serum albumin; Flags: Precursor;	759	71430	47	35	35	26	2264	1	0	1	599.282	1196.55	2	1196.55	-0.0008	1	26.45	0.0033	K	DVCKNYAEAK	D				C130904_012.4723.4723.2
														7		Q5NVH5	RecName: Full=Serum albumin; Flags: Precursor;	759	71430	47	35	35	26	2657	1	0	1	626.832	1251.65	2	1251.65	0.0003	1	15.77	0.036	R	FPKAEFAEVSK	L				C130904_012.7349.7349.2
														7		Q5NVH5	RecName: Full=Serum albumin; Flags: Precursor;	759	71430	47	35	35	26	3085	1	0	1	656.374	1310.73	2	1310.73	-0.0021	0	62.37	5.8e-06	R	HPDYSVVLLLR	L				C130904_012.10463.10463.2
														7		Q5NVH5	RecName: Full=Serum albumin; Flags: Precursor;	759	71430	47	35	35	26	3396	1	0	1	686.288	1370.56	2	1370.56	0.0019	0	66.81	5.4e-07	K	AAFTECCQAADK	A				C130904_012.5622.5622.2
														7		Q5NVH5	RecName: Full=Serum albumin; Flags: Precursor;	759	71430	47	35	35	26	3673	1	0	1	717.768	1433.52	2	1433.53	-0.0045	0	63.86	1.3e-06	R	ETYGEMADCCAK	Q				C130904_012.6392.6392.2
														7		Q5NVH5	RecName: Full=Serum albumin; Flags: Precursor;	759	71430	47	35	35	26	3711	2	0	1	722.324	1442.63	2	1442.63	-0.0022	0	4.02	1.7	K	YICENQDSISSK	L				C130904_012.6074.6074.2
														7		Q5NVH5	RecName: Full=Serum albumin; Flags: Precursor;	759	71430	47	35	35	26	3712	1	0	1	722.326	1442.64	2	1442.63	0.0017	0	20.27	0.12	K	YICENQDSISSK	L				C130904_012.5800.5800.2
														7		Q5NVH5	RecName: Full=Serum albumin; Flags: Precursor;	759	71430	47	35	35	26	3726	1	0	1	725.766	1449.52	2	1449.52	-0.0044	0	46.22	4.9e-05	R	ETYGEMADCCAK	Q	Oxidation (M)	0.000001000000.0		C130904_012.5153.5153.2
														7		Q5NVH5	RecName: Full=Serum albumin; Flags: Precursor;	759	71430	47	35	35	26	3799	1	0	1	489.952	1466.83	3	1466.84	-0.0016	1	27.69	0.0025	R	RHPDYSVVLLLR	L				C130904_012.9547.9547.3
[truncated: 735 more rows]

## Sheet: Fig. 1b
serum bovine FH observed binding data to WT FHR
[truncated: 5,402 more rows]

[truncated: 39 more sheets: Fig. 1c, Fig. 1d, Fig. 2, Fig. 5a, Fig. 6a & Sup. Fig. 9a, Fig. 6b & Sup. Fig. 9b, Fig. 6c, Sup. Fig. 1b, Sup. Fig. 1c, Sup. Fig. 1d, Sup. Fig. 1e, Sup. Fig. 1f, Sup. Fig. 1i, Sup. Fig. 2a, Sup. Fig. 2b, Sup. Fig. 2c, Sup. Fig. 2d, Sup. Fig. 2e, Sup. Fig. 2f, Sup. Fig. 2g …]
